# Supplementary material for: Effects of physical exercise on college students’ academic self-efficacy: the chain mediating role of future orientation and mental toughness
Source: Front Psychol. 2025 May 27;16:1604725. doi: 10.3389/fpsyg.2025.1604725 (PMC12149207; doi:10.3389/fpsyg.2025.1604725)
Supplement: Supplementary file 1 [file Table_1.XLSX]

## Sheet: Sheet1
序号	所用时间	来源	来源详情	来自IP	1.性别:	2．年级:	3.你的专业:	1.您经常进行怎样的体育锻炼?	2.您在进行上述强度体育活动时，一次多少分钟?	3. 您一个月进行几次上述体育活动?	1.我相信自己有能力在学习上取得好成绩。	2. 我认为自己有能力解决学习中遇到的问题。	3. 学习时我总是喜欢通过自问自答的方式来检验自己是否已掌握了所学内容。	4.当我思考某一个问题时我能够将前后所学的知识联系起来 。	5.和班上其他同学相比，我的学习能力是比较强的。	6.我认为我能够在课堂上及时掌握老师所讲授的内容。	7. 我经常发现自己在阅读书本时候，不知道它讲的什么内容。	8.阅读书本时我能够将所阅读的内容与自己已掌握的知识联系起来思考。	9.我认为我能够学以致用。	10.和班上其他同学相比，我对所学科目了解更广泛些。	11.我发现自己上课时总是开小差。	12.我发现自己总是不能准确地归纳出所阅读内容的意思。	13.我总是在书本或笔记本上划出重点部分以帮助学习。	14.当我为考试而复习时，我能够将前后所学的知识联系起来。	15.我喜欢选择富有挑战性的学习任务。	16.我认为自己能够很好地理解书本上知识及老师讲授的内容。	17.课堂上做笔记我总试图记下老师的每一句话，不管它是否有意义。	18.做作业我总力求回忆起老师在课堂上所讲的内容以便把作业做好。	19.我经常选择那些虽然难但却能够从中学到知识的任务，哪怕需要付出更多的努力。	20.即使我在某次考试中成绩很不理想，我也能平静的分析自己在考试中犯的错误。	21.即使老师没有要求，我也会自觉地做书本上后面的习题来检验自己对知识的掌握情况。	22.不管我的学习成绩好与坏，我都不怀疑自己的学习能力。	1.我对未来充满了信心。	2.我常常结合自己的实际情况制定计划。	3.对要做的事，我不能持之以恒。	4.我很少思考未来。	5.我对未来充满了期待。	6.在完成任务的过程中，我能抵挡住来自外界的各种诱惑。	7.想到未来时，我有点惴惴不安。	8.展望未来让我感觉心情舒畅。	9.我往往在最后时刻才把任务完成。	10.对未来美好的想象时常在我的脑海中浮现。	11.未来的不确定性太多，我害怕走向未来。	12.在做事情之前，我会制定详细的进度表。	13.我经常考虑未来要做的一些事情。	14.对于制定的计划，我会认真执行。	15.我能想象到自己十年后的生活情境。	16. 闲暇时，我喜欢畅想未来。	17.我对未来生活抱有极大的热情。
1	313秒	微信	N/A	42.84.238.25(辽宁-大连)	1	1	2	5	5	4	5	5	5	5	5	5	5	5	5	5	1	1	5	5	5	5	3	5	5	5	5	4	5	5	1	1	5	5	3	5	2	5	1	5	5	5	4	5	5
2	526秒	微信	N/A	116.3.120.206(辽宁-大连)	1	3	1	4	5	3	4	4	3	4	4	4	2	3	4	3	2	2	5	4	5	4	4	4	4	3	3	4	5	4	1	1	5	3	4	3	4	4	1	3	5	4	5	5	4
3	864秒	微信	N/A	223.102.235.170(辽宁-本溪)	2	1	1	1	2	3	5	5	5	5	5	5	1	4	5	5	4	1	5	4	5	5	5	5	5	4	4	4	5	5	1	2	5	5	4	5	4	5	2	5	4	4	5	4	4
4	817秒	微信	N/A	42.84.233.233(辽宁-大连)	1	2	1	5	4	5	5	5	5	5	5	5	1	5	5	5	1	1	5	5	5	5	5	5	5	5	5	5	4	4	2	2	4	4	2	4	2	4	2	4	4	4	4	4	4
5	182秒	微信	N/A	39.144.55.121(辽宁-大连)	1	3	1	4	4	4	4	3	3	3	2	2	2	3	3	2	4	2	2	2	2	2	2	2	2	2	2	2	3	3	3	3	3	3	3	2	3	3	3	3	3	3	3	3	3
6	169秒	微信	N/A	42.100.134.116(黑龙江-哈尔滨)	1	4	3	4	5	3	2	2	1	1	2	2	2	2	3	3	3	3	3	3	3	3	3	3	3	3	3	3	3	3	3	3	3	3	3	3	3	3	3	3	3	3	3	3	3
7	455秒	微信	N/A	39.144.55.99(辽宁-大连)	2	3	2	1	2	4	3	4	4	3	4	3	1	3	4	2	4	2	3	3	3	4	2	3	5	3	1	2	4	4	3	2	3	2	3	4	3	3	2	3	4	2	2	4	3
10	127秒	微信	N/A	39.144.55.92(辽宁-大连)	1	4	2	2	3	3	4	4	4	4	4	2	2	4	4	4	2	2	4	4	4	4	4	4	4	4	4	4	4	4	4	4	4	4	4	4	4	4	4	4	4	4	4	4	4
15	160秒	微信	N/A	42.84.233.156(辽宁-大连)	2	3	2	1	3	4	2	4	2	3	2	2	2	4	4	2	4	4	2	3	2	4	2	3	2	2	3	4	3	2	3	1	2	3	4	3	2	4	3	3	2	3	3	2	4
16	207秒	微信	N/A	42.84.233.101(辽宁-大连)	1	4	2	1	1	2	5	5	4	4	5	5	2	4	4	4	4	1	5	4	2	5	1	2	4	4	4	4	4	5	4	4	4	4	4	4	4	4	4	4	4	4	4	4	4
17	206秒	微信	N/A	182.204.34.62(辽宁-沈阳)	1	4	2	3	3	3	5	5	5	5	5	5	1	5	5	5	1	1	5	5	5	5	2	5	5	5	5	5	5	5	1	1	5	5	1	5	5	5	1	5	5	5	5	5	5
18	287秒	微信	N/A	42.84.233.16(辽宁-大连)	1	4	2	1	3	4	5	5	4	4	4	4	2	4	4	4	2	2	5	5	4	4	3	4	4	5	4	5	5	5	1	2	5	4	2	3	3	4	2	4	5	5	3	5	5
19	159秒	微信	N/A	42.84.224.169(辽宁-大连)	1	2	1	3	4	4	4	4	4	4	4	4	2	4	4	3	2	2	2	4	4	4	4	4	4	4	4	4	4	4	2	2	4	4	2	4	2	4	2	4	4	4	4	4	4
20	321秒	微信	N/A	42.84.238.47(辽宁-大连)	2	3	2	1	2	2	4	4	3	3	4	4	2	4	3	2	3	2	4	3	2	4	2	3	3	4	4	4	4	4	2	2	3	2	3	2	3	2	3	2	4	4	3	3	2
21	301秒	微信	N/A	39.144.55.66(辽宁-大连)	1	1	3	4	5	5	4	4	4	4	4	4	2	4	4	4	1	2	4	4	4	4	2	2	4	4	4	4	4	4	2	2	4	4	2	4	2	4	1	4	4	4	2	4	4
22	379秒	微信	N/A	39.144.55.103(辽宁-大连)	1	4	2	1	1	1	2	4	4	2	2	2	3	2	3	2	4	2	3	2	3	3	4	2	3	3	3	2	3	3	3	2	3	2	2	4	3	2	3	2	2	2	2	3	3
23	151秒	微信	N/A	39.144.55.68(辽宁-大连)	1	4	2	1	3	5	5	5	4	4	5	5	1	4	5	4	2	2	2	4	4	4	4	4	4	4	4	4	4	4	4	4	4	4	4	4	4	4	4	4	4	4	4	4	4
24	180秒	微信	N/A	42.84.238.81(辽宁-大连)	1	3	2	3	3	3	4	4	4	4	4	4	3	3	3	2	4	4	4	2	2	2	3	3	3	3	3	3	3	3	3	3	3	3	3	3	3	3	3	3	3	3	3	3	3
26	139秒	微信	N/A	39.144.55.109(辽宁-大连)	1	4	2	1	3	2	3	3	3	4	4	3	2	3	3	3	4	3	3	3	3	3	3	3	3	3	3	3	3	3	3	3	3	3	3	3	3	3	3	3	3	3	3	3	3
27	324秒	微信	N/A	42.84.233.187(辽宁-大连)	1	3	2	2	4	5	5	5	5	5	5	5	1	5	5	5	1	1	5	5	5	5	2	5	5	5	5	5	5	5	1	2	5	4	1	5	2	5	1	5	5	5	5	5	5
28	623秒	微信	N/A	42.84.233.233(辽宁-大连)	1	2	1	5	4	5	5	5	5	5	5	5	1	5	5	5	1	1	5	5	5	5	5	5	5	5	5	5	4	4	2	2	4	4	2	4	2	4	2	4	4	4	4	4	4
30	118秒	微信	N/A	123.246.41.53(辽宁-大连)	2	2	2	1	2	3	3	3	3	3	3	3	3	3	3	3	3	3	3	3	3	3	3	3	3	3	3	3	3	3	3	3	3	3	3	3	3	3	3	3	3	3	3	3	3
33	213秒	微信	N/A	124.93.248.82(辽宁-大连)	1	4	2	4	5	3	5	5	4	5	5	5	1	5	5	5	4	4	3	5	5	5	2	3	4	4	3	5	5	4	2	2	5	5	1	5	1	4	1	3	3	3	4	3	5
34	135秒	微信	N/A	42.84.232.40(辽宁-大连)	1	4	2	4	5	4	5	5	5	5	5	5	5	5	5	5	1	1	1	5	5	5	1	1	1	1	1	1	1	1	3	4	3	2	3	4	2	4	3	4	1	2	4	3	4
35	407秒	微信	N/A	42.84.234.89(辽宁-大连)	1	4	2	4	5	1	5	5	4	5	5	5	1	4	4	4	3	2	4	4	5	5	3	3	4	4	2	5	4	4	5	1	5	2	3	4	5	4	2	5	4	2	2	5	5
36	565秒	微信	N/A	39.144.55.118(辽宁-大连)	1	4	2	4	5	2	3	3	3	3	2	3	1	3	3	2	3	2	3	3	3	3	2	3	3	3	3	5	5	3	1	1	5	3	2	3	2	3	1	3	3	5	3	3	5
37	833秒	微信	N/A	124.93.200.155(辽宁-大连)	1	4	2	2	3	3	5	5	5	5	5	5	1	5	5	5	1	1	5	5	5	5	2	5	5	5	5	5	1	1	4	4	2	2	4	2	4	2	4	2	2	2	2	2	2
38	113秒	微信	N/A	42.84.233.75(辽宁-大连)	1	3	2	1	3	3	4	4	4	4	4	4	4	4	4	4	4	4	4	4	4	4	4	4	4	3	4	3	3	3	3	3	4	3	3	4	3	4	3	4	3	3	4	3	3
39	196秒	微信	N/A	39.144.55.68(辽宁-大连)	1	4	2	1	2	5	4	4	4	4	4	4	4	4	4	3	3	3	3	4	3	4	1	4	4	4	1	4	4	4	3	4	4	4	4	4	4	4	3	4	4	4	2	4	3
40	273秒	微信	N/A	42.84.233.233(辽宁-大连)	2	1	1	5	4	5	5	5	5	5	5	5	1	5	5	5	1	1	5	5	5	5	5	5	5	5	5	5	4	4	2	2	4	4	2	4	2	4	2	4	4	4	4	4	4
41	100秒	微信	N/A	123.246.49.87(辽宁-大连)	1	4	2	3	3	2	3	3	3	3	3	3	3	3	3	3	3	3	3	3	3	3	3	3	3	3	3	3	3	3	3	3	3	3	3	3	3	3	3	3	3	3	3	3	3
42	421秒	微信	N/A	182.204.5.91(辽宁-沈阳)	1	4	2	1	1	1	4	4	4	3	4	4	2	3	3	3	2	2	3	3	3	3	3	4	3	3	2	4	3	3	3	2	2	2	3	2	3	3	3	2	3	2	2	3	2
44	328秒	微信	N/A	39.144.55.106(辽宁-大连)	1	4	2	3	4	4	5	5	5	5	5	5	5	5	5	5	1	5	5	5	5	5	5	5	5	5	5	5	5	5	1	1	5	5	1	5	1	1	1	5	5	5	3	5	5
46	354秒	微信	N/A	42.84.233.233(辽宁-大连)	1	4	2	5	5	4	3	3	4	4	3	3	3	4	3	3	3	3	4	4	2	3	2	4	2	2	2	4	3	4	3	3	4	3	5	2	4	4	3	3	4	4	2	3	3
47	103秒	微信	N/A	39.144.59.5(辽宁-沈阳)	2	4	1	2	3	2	4	4	4	4	4	4	4	4	4	4	4	4	4	5	4	4	4	4	4	4	4	4	4	4	4	4	4	4	4	4	4	4	4	4	4	4	4	4	4
48	129秒	微信	N/A	42.84.233.236(辽宁-大连)	1	4	2	3	4	3	4	4	3	2	2	3	4	2	3	2	3	2	3	3	2	2	3	2	3	2	2	3	2	3	2	2	2	2	3	2	3	3	3	3	2	2	3	2	3
50	258秒	微信	N/A	39.144.55.92(辽宁-大连)	2	4	2	4	4	2	4	4	4	4	4	4	2	3	4	2	1	1	5	3	4	4	4	4	4	4	3	3	5	5	2	2	4	3	2	4	3	4	2	4	4	4	3	5	5
52	273秒	微信	N/A	36.248.233.193(福建-厦门)	2	4	1	1	4	3	4	4	3	4	4	4	3	4	4	3	3	2	5	4	4	3	3	4	4	4	3	3	3	4	3	1	3	4	4	3	3	4	4	4	4	4	3	4	3
53	182秒	微信	N/A	39.144.55.125(辽宁-大连)	2	4	2	2	3	3	4	4	4	4	4	4	2	4	4	4	2	2	4	4	4	4	2	4	4	4	4	4	4	4	2	2	4	4	2	4	2	4	2	4	2	4	4	4	4
55	690秒	微信	N/A	58.23.49.190(福建-厦门)	1	3	2	3	5	2	4	5	4	3	4	4	2	5	3	4	2	3	5	5	3	5	5	5	4	4	3	4	4	5	2	1	5	3	2	5	5	5	4	3	3	4	4	4	4
56	243秒	微信	N/A	39.144.55.120(辽宁-大连)	2	4	2	3	4	3	5	5	5	5	4	4	2	5	5	5	2	5	5	5	5	5	2	4	5	5	5	5	5	5	1	5	5	5	1	5	1	4	1	5	3	5	1	2	5
57	375秒	微信	N/A	124.93.248.91(辽宁-大连)	1	4	2	2	3	2	3	3	3	3	3	3	3	3	3	3	3	3	3	3	3	3	3	3	3	3	3	3	3	3	3	3	3	3	3	3	3	3	3	3	3	3	3	3	3
58	632秒	微信	N/A	221.237.94.38(四川-成都)	1	4	3	4	5	3	5	5	4	4	4	4	2	3	4	3	2	2	5	4	4	4	2	3	4	3	3	5	5	4	2	1	4	4	3	3	3	3	2	4	4	4	2	3	4
59	177秒	微信	N/A	39.144.55.68(辽宁-大连)	1	3	2	1	3	4	3	3	3	3	3	3	3	3	3	3	3	3	3	3	3	3	3	3	3	3	3	3	3	3	3	3	3	3	3	3	3	3	3	3	3	3	3	3	3
60	283秒	微信	N/A	123.246.57.47(辽宁-大连)	1	3	2	2	2	4	4	4	4	4	4	4	2	4	4	3	2	2	4	4	4	4	2	4	4	4	4	4	4	4	2	2	4	3	4	4	2	4	2	4	4	4	4	4	4
61	129秒	微信	N/A	123.246.46.59(辽宁-大连)	1	1	2	2	3	2	5	5	5	5	5	5	5	5	5	5	4	2	5	5	5	5	2	3	5	5	3	4	4	4	3	3	4	3	3	3	3	3	3	3	3	3	3	3	3
62	171秒	微信	N/A	39.144.60.3(辽宁-沈阳)	2	1	1	1	4	4	3	3	3	3	3	3	3	3	3	3	2	2	3	3	3	3	3	3	3	3	3	3	3	3	2	2	3	3	3	3	2	3	2	3	3	3	3	3	3
63	119秒	微信	N/A	42.84.233.123(辽宁-大连)	2	1	2	2	2	3	3	4	3	5	3	3	3	3	3	3	3	3	3	3	3	3	3	3	3	3	3	3	3	3	3	3	3	3	3	3	3	3	3	3	3	3	3	3	3
64	174秒	微信	N/A	39.144.55.122(辽宁-大连)	1	1	2	2	3	2	4	4	4	4	4	5	3	4	4	4	3	4	4	4	4	5	4	4	4	4	4	4	4	4	4	2	4	4	4	4	4	4	4	4	5	4	4	4	4
65	160秒	微信	N/A	39.144.55.76(辽宁-大连)	1	1	2	2	4	3	4	4	4	4	4	4	4	4	4	4	4	4	4	4	4	4	4	4	4	4	4	4	4	4	4	4	4	4	4	4	4	4	4	4	4	4	4	4	4
66	113秒	微信	N/A	42.84.234.17(辽宁-大连)	1	1	1	4	5	3	3	3	3	3	3	3	5	3	3	3	3	3	3	3	3	3	3	3	3	3	3	3	3	3	3	3	3	3	3	3	3	3	3	3	3	3	3	3	3
67	145秒	微信	N/A	112.42.45.60(辽宁-大连)	1	1	2	2	5	3	3	3	3	3	3	3	3	3	3	3	3	3	3	3	3	3	3	3	3	3	3	3	3	3	3	3	3	3	3	3	3	3	3	3	3	3	3	3	3
69	204秒	微信	N/A	39.144.55.65(辽宁-大连)	2	1	2	1	3	5	3	3	3	3	3	3	3	3	3	3	3	3	3	3	3	3	3	3	3	3	3	3	3	3	3	3	3	3	3	3	3	3	3	3	3	3	1	3	3
70	112秒	微信	N/A	39.144.55.85(辽宁-大连)	1	1	1	2	5	2	5	5	5	5	5	5	1	5	5	5	1	1	5	5	5	5	2	5	5	5	5	5	3	3	3	3	3	3	3	3	3	3	3	3	3	3	3	3	3
71	172秒	微信	N/A	42.84.234.40(辽宁-大连)	1	1	1	2	2	1	4	4	4	4	4	4	4	4	4	4	3	3	3	4	3	4	4	3	4	4	4	4	4	4	4	4	4	4	3	4	3	4	3	3	3	4	4	4	4
72	161秒	微信	N/A	182.204.21.60(辽宁-沈阳)	2	1	1	3	4	4	5	5	5	5	5	3	5	5	5	5	2	2	5	5	5	5	2	5	2	5	3	5	5	5	2	2	5	5	2	5	1	5	1	5	5	5	5	5	5
73	198秒	微信	N/A	42.84.238.80(辽宁-大连)	1	1	1	1	4	3	3	3	3	3	2	3	3	3	3	3	3	3	3	3	3	3	3	3	3	3	3	3	3	3	3	3	3	3	3	3	3	3	3	3	3	3	3	3	3
74	157秒	微信	N/A	42.84.233.23(辽宁-大连)	1	1	2	4	5	3	5	5	5	5	5	5	4	5	5	5	3	3	5	5	5	5	5	5	5	5	5	5	5	5	3	1	5	2	3	5	4	4	2	2	5	2	2	5	5
75	154秒	微信	N/A	42.84.232.188(辽宁-大连)	1	1	1	2	5	3	3	3	3	3	3	3	2	3	3	3	2	3	3	3	3	3	3	3	3	3	3	3	3	3	3	3	3	3	3	3	3	3	3	3	3	3	3	3	3
76	173秒	微信	N/A	182.204.29.11(辽宁-沈阳)	1	1	2	2	3	3	4	4	4	4	4	4	4	4	4	4	2	2	4	4	4	4	3	4	4	4	4	4	4	4	2	2	4	4	2	4	2	4	2	4	4	4	4	4	4
77	283秒	微信	N/A	42.84.224.254(辽宁-大连)	1	1	2	3	3	4	4	4	4	4	3	3	3	3	4	4	3	3	4	4	4	4	3	4	4	4	4	4	4	4	2	2	4	4	4	4	2	4	2	4	4	4	2	2	4
78	103秒	微信	N/A	112.42.45.92(辽宁-大连)	1	1	2	2	3	4	3	3	3	3	3	3	3	3	3	3	3	3	3	3	3	3	3	3	3	3	3	3	3	3	3	3	3	3	3	3	3	3	3	3	3	3	3	3	3
79	183秒	微信	N/A	182.204.47.7(辽宁-沈阳)	1	1	1	2	3	2	3	3	3	3	3	3	3	3	3	3	3	3	3	3	3	3	3	3	3	3	3	2	3	3	3	2	3	3	3	2	2	2	3	3	3	3	4	3	3
80	255秒	微信	N/A	112.42.45.31(辽宁-大连)	2	1	2	4	5	2	4	4	2	4	3	4	1	4	4	2	3	1	4	4	4	4	4	4	4	4	4	3	4	4	1	2	4	4	2	4	3	4	3	4	4	4	4	4	4
81	206秒	微信	N/A	182.204.46.158(辽宁-沈阳)	1	1	1	3	3	2	4	4	3	4	3	4	4	4	4	3	4	4	4	4	3	4	2	3	4	3	3	2	4	4	3	2	3	3	4	4	4	4	4	4	5	4	4	4	4
82	202秒	微信	N/A	42.84.232.124(辽宁-大连)	2	1	1	5	4	5	4	4	4	4	3	4	2	4	4	4	2	2	4	4	4	4	4	4	4	4	4	4	4	4	2	2	4	4	2	4	2	4	2	4	4	4	4	4	4
83	158秒	微信	N/A	39.144.55.77(辽宁-大连)	1	1	2	4	5	3	4	4	4	4	4	4	4	4	4	4	2	4	4	4	4	4	4	4	4	4	4	4	4	4	4	4	4	4	2	4	4	4	2	2	4	3	3	2	4
84	160秒	微信	N/A	182.204.51.108(辽宁-沈阳)	2	1	1	1	3	3	3	3	3	4	3	4	3	3	2	3	3	3	4	3	2	4	4	3	4	3	4	3	3	3	4	4	4	3	3	3	2	4	3	2	4	4	4	4	4
85	255秒	微信	N/A	42.84.234.1(辽宁-大连)	1	1	1	4	5	1	3	3	3	3	3	3	2	3	3	3	2	2	3	3	2	3	2	3	3	3	3	2	3	3	2	2	3	3	3	3	3	3	2	3	3	3	2	3	3
86	260秒	微信	N/A	182.204.50.159(辽宁-沈阳)	1	1	1	1	3	3	5	5	5	5	4	3	3	4	4	4	3	3	5	3	4	4	4	4	4	4	4	5	3	3	2	3	3	3	5	3	1	3	1	3	3	4	2	3	5
87	224秒	微信	N/A	39.144.55.115(辽宁-大连)	1	1	1	1	1	1	3	3	3	3	3	4	2	3	3	3	2	2	3	3	2	3	2	3	2	3	2	3	3	3	1	2	3	3	2	3	2	3	2	2	3	3	2	3	3
88	284秒	微信	N/A	42.84.234.90(辽宁-大连)	1	1	1	3	3	4	4	4	3	4	4	4	2	3	3	3	2	2	4	3	3	3	1	4	4	3	4	3	4	4	2	2	3	4	2	3	2	3	2	3	3	3	3	3	4
89	219秒	微信	N/A	123.246.46.69(辽宁-大连)	1	1	1	4	3	3	3	4	3	4	3	3	3	3	3	3	3	3	3	3	3	3	3	3	3	3	3	3	3	3	3	3	3	3	3	3	3	3	3	3	3	3	3	3	3
90	218秒	微信	N/A	42.84.233.197(辽宁-大连)	1	1	1	3	3	4	4	4	4	4	4	4	2	4	4	4	4	2	4	4	2	4	2	4	4	4	4	2	2	4	2	2	2	2	4	2	2	2	4	4	4	4	2	2	2
91	228秒	微信	N/A	42.84.238.86(辽宁-大连)	1	1	1	4	5	4	5	5	5	5	5	5	5	5	5	5	1	1	1	2	3	3	3	3	5	3	4	3	3	5	2	2	5	5	3	5	3	5	5	5	5	5	3	5	5
92	173秒	微信	N/A	39.144.55.116(辽宁-大连)	1	1	1	4	5	4	3	3	3	3	3	3	3	3	3	3	3	3	3	3	3	3	3	3	3	2	3	3	3	3	3	3	3	3	3	3	3	3	3	3	3	3	3	3	3
93	299秒	微信	N/A	39.144.55.88(辽宁-大连)	1	1	1	3	3	3	5	5	5	5	5	5	1	5	5	5	1	1	5	5	5	5	2	5	5	5	5	5	3	2	3	2	3	2	4	3	4	4	4	2	3	2	2	3	3
94	245秒	微信	N/A	182.204.43.97(辽宁-大连)	2	1	1	1	2	3	3	3	3	3	3	3	3	3	3	3	3	3	3	3	3	3	3	3	3	3	3	3	3	3	3	3	3	3	3	3	3	3	3	3	3	3	3	3	3
95	287秒	微信	N/A	39.144.55.77(辽宁-大连)	1	1	1	4	5	5	2	4	3	4	3	3	1	4	4	3	4	2	3	4	4	4	2	3	2	2	5	3	5	4	1	1	5	4	2	3	2	3	1	2	3	3	2	3	3
96	285秒	微信	N/A	123.184.134.105(辽宁-沈阳)	1	2	2	4	5	4	4	4	4	3	4	3	2	4	4	3	2	2	4	4	1	2	2	3	2	4	2	4	3	3	2	1	4	2	5	2	4	2	3	2	5	3	3	3	2
97	289秒	微信	N/A	42.84.232.18(辽宁-大连)	1	1	2	1	3	3	4	4	4	4	4	4	2	4	4	4	2	2	4	4	4	4	2	4	4	4	4	4	3	5	2	1	5	3	2	2	4	2	1	2	4	4	1	2	4
98	189秒	微信	N/A	123.246.39.3(辽宁-大连)	1	3	2	4	5	4	4	4	2	4	3	4	2	4	4	3	2	2	5	4	3	4	2	4	3	4	2	3	3	4	3	2	4	2	5	3	3	4	4	2	4	3	1	3	3
100	160秒	微信	N/A	182.204.50.209(辽宁-沈阳)	1	3	1	4	5	4	4	4	3	4	3	4	3	4	3	4	2	2	4	4	3	3	4	3	2	4	3	3	4	4	3	4	3	3	4	4	3	3	2	4	3	2	4	3	4
101	386秒	微信	N/A	182.204.42.83(辽宁-沈阳)	2	1	1	1	1	3	4	4	4	3	3	3	2	2	2	2	3	2	4	2	2	3	1	2	2	3	2	5	4	3	3	2	4	2	3	3	3	4	2	2	3	3	1	3	3
102	217秒	微信	N/A	42.84.233.131(辽宁-大连)	1	1	2	4	5	4	4	4	4	4	4	4	2	4	4	4	2	1	4	4	4	4	4	4	4	4	4	4	4	4	2	3	4	4	2	4	2	4	2	4	4	4	4	4	4
103	192秒	微信	N/A	182.204.29.96(辽宁-沈阳)	2	1	2	3	2	3	3	4	3	3	3	3	3	3	3	3	2	3	3	3	2	3	3	3	3	3	3	3	3	3	2	2	4	3	3	3	2	3	2	3	3	5	2	3	3
104	353秒	微信	N/A	42.84.234.32(辽宁-大连)	1	2	2	4	5	4	5	5	5	5	5	5	1	5	5	5	1	1	5	5	5	5	2	5	5	5	5	5	4	2	2	2	4	2	2	2	3	2	2	2	2	4	2	2	2
105	169秒	微信	N/A	42.84.233.40(辽宁-大连)	1	1	1	4	5	3	2	3	3	3	2	2	3	3	3	2	5	3	1	3	3	3	3	3	3	3	3	3	3	3	3	3	3	3	3	3	3	3	3	3	3	3	3	3	3
106	480秒	微信	N/A	39.144.55.120(辽宁-大连)	2	1	1	1	3	5	3	3	2	2	2	3	2	3	3	2	2	2	3	3	3	3	3	3	3	3	2	2	2	2	3	2	2	2	4	2	2	2	4	2	4	3	2	2	2
107	327秒	微信	N/A	42.84.232.196(辽宁-大连)	1	3	1	4	5	3	5	5	3	4	4	3	1	4	4	4	4	2	4	4	4	4	4	4	5	5	4	4	4	4	2	1	4	3	2	5	1	4	1	4	4	4	2	2	4
108	172秒	微信	N/A	39.144.55.91(辽宁-大连)	2	1	1	2	4	1	5	5	2	4	4	4	1	4	4	3	2	2	4	4	5	5	1	2	5	5	5	5	5	5	5	5	5	5	5	5	5	5	5	5	5	5	5	5	5
109	297秒	微信	N/A	39.144.55.122(辽宁-大连)	1	1	2	4	5	3	4	4	3	3	3	3	2	3	3	2	3	3	3	3	3	3	3	3	3	3	3	3	3	3	3	3	3	3	3	3	3	3	3	3	3	3	3	3	3
110	391秒	微信	N/A	39.144.55.88(辽宁-大连)	1	1	1	1	1	3	4	3	4	2	4	2	4	2	2	3	4	4	5	2	4	3	2	5	4	4	2	2	2	4	2	3	4	2	5	2	1	5	5	5	4	4	2	5	5
111	245秒	微信	N/A	42.84.232.38(辽宁-大连)	1	1	1	4	5	3	4	4	4	4	4	3	1	4	4	4	2	2	5	5	4	4	1	4	4	4	4	4	4	4	2	1	4	4	2	3	1	3	1	4	4	4	4	4	4
112	122秒	微信	N/A	42.84.234.115(辽宁-大连)	1	1	2	1	3	3	4	3	4	4	3	2	3	3	3	3	3	3	5	3	3	3	3	3	3	4	3	3	3	4	4	3	3	3	3	3	3	3	3	3	3	3	3	3	3
113	446秒	微信	N/A	42.84.232.200(辽宁-大连)	1	1	1	3	3	2	3	4	2	4	3	2	4	3	3	2	4	3	2	3	2	3	2	4	2	5	2	4	5	4	4	1	4	4	2	4	2	2	2	2	5	4	2	4	3
114	136秒	微信	N/A	42.84.238.36(辽宁-大连)	2	1	2	2	3	2	3	3	3	3	3	3	1	3	3	3	3	3	3	3	3	3	3	3	3	3	3	3	3	3	3	3	3	3	3	3	3	3	3	3	3	3	3	3	3
115	230秒	微信	N/A	182.204.36.234(辽宁-沈阳)	1	3	1	4	5	4	4	4	4	4	4	4	4	4	4	4	4	2	4	4	4	4	1	4	4	4	4	3	4	4	3	2	4	3	4	4	3	4	2	3	4	4	2	3	3
116	125秒	微信	N/A	42.84.233.211(辽宁-大连)	1	1	1	1	3	3	4	4	4	4	4	4	4	3	3	3	2	2	3	3	3	3	3	3	3	3	3	3	3	3	3	2	4	4	2	4	4	4	2	4	4	2	4	4	4
117	406秒	微信	N/A	182.204.21.117(辽宁-沈阳)	1	1	1	1	4	2	3	3	3	2	2	2	2	3	2	2	3	1	3	3	2	2	2	3	2	2	2	2	3	3	3	2	3	2	4	3	3	3	3	2	4	3	2	4	3
118	120秒	微信	N/A	42.84.232.178(辽宁-大连)	1	1	1	4	5	5	4	4	4	4	4	4	4	4	4	4	2	2	2	4	5	4	4	1	4	1	1	3	4	4	4	4	4	4	4	4	4	4	4	4	4	4	4	4	4
119	472秒	微信	N/A	42.84.234.92(辽宁-大连)	1	2	1	4	5	4	5	5	4	4	4	2	4	4	4	2	4	2	4	4	3	4	1	1	4	4	4	5	5	2	3	2	4	4	4	2	3	4	2	2	5	3	2	3	4
120	331秒	微信	N/A	39.144.55.93(辽宁-大连)	1	1	1	4	4	3	5	4	3	4	4	4	2	4	4	4	4	2	4	4	2	4	2	4	2	4	4	4	4	2	4	4	4	2	2	4	2	4	2	2	2	2	2	4	3
121	327秒	微信	N/A	123.184.142.126(辽宁-沈阳)	2	1	1	3	3	5	5	5	5	5	5	5	1	5	5	5	1	1	5	5	5	5	2	5	5	5	5	5	5	5	5	1	5	5	1	1	1	3	1	5	5	5	5	5	5
122	528秒	微信	N/A	39.144.55.125(辽宁-大连)	1	1	1	3	4	4	3	3	4	3	2	3	2	3	3	2	3	2	3	3	4	4	1	2	4	4	4	2	4	4	1	1	5	4	4	4	1	4	2	2	5	4	1	3	5
123	405秒	微信	N/A	42.84.232.99(辽宁-大连)	1	1	1	2	3	3	4	4	4	4	4	4	1	4	4	2	2	2	4	4	4	4	1	4	2	4	1	4	4	2	3	2	4	3	4	2	5	4	4	2	4	2	4	4	4
124	161秒	微信	N/A	42.84.234.67(辽宁-大连)	1	1	1	4	5	5	2	2	2	2	2	2	2	2	3	2	4	3	3	2	2	2	2	2	2	3	2	2	2	2	2	2	2	2	2	2	3	2	2	2	2	2	2	2	2
125	470秒	微信	N/A	223.160.150.143(辽宁-大连)	1	1	1	2	4	3	4	4	4	4	4	4	2	2	4	4	4	4	2	3	3	2	2	3	4	3	4	3	4	2	4	2	2	3	1	4	4	5	5	2	3	4	3	4	4
126	162秒	微信	N/A	113.234.243.148(辽宁-大连)	1	1	1	1	2	5	2	2	1	2	3	2	2	2	2	2	5	3	2	2	2	2	2	2	2	2	2	2	2	2	2	2	2	2	2	2	2	2	2	2	2	2	2	2	2
127	460秒	微信	N/A	42.84.238.67(辽宁-大连)	1	1	2	1	5	3	5	5	5	5	5	5	1	5	5	5	1	1	5	5	5	5	2	5	5	5	5	5	1	1	4	1	2	5	5	3	5	1	5	1	5	4	5	5	2
128	289秒	微信	N/A	42.84.224.240(辽宁-大连)	2	1	1	2	2	3	4	4	4	4	3	4	3	3	4	3	3	3	2	3	3	4	1	2	2	3	3	4	4	4	2	3	3	3	2	4	2	3	2	2	3	4	2	2	3
129	549秒	微信	N/A	42.84.232.185(辽宁-大连)	1	1	1	1	5	3	4	4	4	4	4	4	2	4	4	5	1	1	4	4	2	4	2	4	2	4	3	2	4	4	3	2	4	3	2	4	2	4	2	4	4	3	2	4	4
130	398秒	微信	N/A	42.84.238.58(辽宁-大连)	1	1	1	3	4	3	4	4	2	2	3	3	2	3	2	2	2	3	3	2	2	2	2	3	2	3	2	2	3	2	2	3	3	3	4	2	3	3	3	2	3	3	2	2	2
131	279秒	微信	N/A	182.204.21.227(辽宁-沈阳)	1	1	2	4	5	4	3	3	1	2	3	4	3	2	3	5	3	3	3	2	2	2	3	2	3	4	2	3	3	2	3	3	3	2	3	3	5	5	2	2	3	4	2	3	4
132	550秒	微信	N/A	123.184.143.242(辽宁-沈阳)	1	1	2	4	5	2	4	4	2	4	2	2	1	5	4	5	4	1	5	5	2	2	2	1	1	5	1	4	5	3	2	4	4	2	4	4	4	4	5	3	2	4	2	4	4
133	477秒	微信	N/A	175.167.154.142(辽宁-大连)	1	1	2	2	2	3	5	4	4	5	4	4	1	4	4	5	2	3	4	4	3	4	1	2	3	5	2	4	4	4	2	2	4	3	2	5	2	3	2	2	3	3	2	2	4
134	595秒	微信	N/A	123.246.46.85(辽宁-大连)	1	1	2	1	3	3	3	3	2	3	3	3	2	3	3	2	3	3	2	3	2	3	2	2	2	3	2	3	3	2	2	2	3	2	3	4	3	4	2	2	3	3	2	4	3
135	233秒	微信	N/A	223.104.177.100(辽宁-大连)	1	2	1	4	5	4	3	3	3	3	3	4	2	3	5	3	4	3	3	3	3	3	3	3	3	3	3	2	5	5	1	1	5	3	3	3	3	3	3	3	3	4	4	4	4
136	400秒	微信	N/A	42.84.232.220(辽宁-大连)	1	2	2	4	5	4	5	5	5	5	5	5	1	5	5	3	3	1	4	5	4	5	1	4	3	5	4	5	5	5	1	1	5	4	1	5	2	5	1	3	3	5	3	3	5
137	171秒	微信	N/A	111.63.184.9(河北-唐山)	1	1	2	4	5	4	5	5	5	5	5	5	5	5	5	5	5	5	5	5	5	5	5	5	5	5	5	5	5	5	5	5	5	5	5	5	5	5	5	5	5	5	5	5	5
138	518秒	微信	N/A	42.249.41.20(辽宁-沈阳)	1	1	2	4	5	3	4	4	3	3	3	4	2	3	4	3	2	3	3	3	3	4	3	3	3	3	3	3	4	3	3	2	4	3	3	3	3	3	3	3	3	3	4	4	4
139	409秒	微信	N/A	42.84.232.154(辽宁-大连)	1	1	1	2	5	4	3	4	3	4	4	4	1	4	4	4	3	1	4	4	4	4	1	3	3	2	2	4	4	4	3	4	3	2	4	2	2	2	4	2	2	4	1	1	2
140	535秒	微信	N/A	39.144.55.113(辽宁-大连)	1	1	1	4	5	5	3	3	3	3	3	4	2	4	3	3	4	3	4	4	4	4	4	4	4	4	4	2	5	5	2	2	5	4	1	5	2	2	2	4	4	4	2	4	5
141	147秒	微信	N/A	42.84.233.45(辽宁-大连)	1	1	1	1	2	2	5	5	5	5	5	5	5	5	5	5	5	5	5	5	5	5	5	5	5	5	5	5	5	5	5	5	5	5	5	5	5	5	5	5	5	5	5	5	5
142	702秒	微信	N/A	123.184.141.155(辽宁-沈阳)	2	1	1	4	4	2	4	4	4	4	3	4	3	3	4	3	3	3	4	4	3	4	4	4	4	4	4	2	4	3	2	2	4	3	3	3	3	4	3	3	3	3	3	3	3
143	325秒	微信	N/A	42.84.233.57(辽宁-大连)	1	1	2	3	5	3	1	5	5	5	5	5	1	5	5	5	1	1	1	5	5	5	3	5	5	5	5	5	5	5	1	1	5	5	1	5	1	5	1	5	5	5	5	5	5
144	385秒	微信	N/A	42.84.233.91(辽宁-大连)	1	1	2	3	4	4	5	5	5	5	5	5	1	5	5	5	1	1	5	5	5	5	2	5	5	5	5	5	4	4	2	3	4	4	4	3	2	2	2	4	4	4	4	4	4
145	399秒	微信	N/A	182.204.21.99(辽宁-沈阳)	1	1	1	4	4	4	4	4	2	4	3	2	1	5	5	4	4	1	4	4	4	4	1	3	3	4	3	5	5	4	2	2	5	4	4	2	2	4	2	2	4	3	2	2	4
146	867秒	微信	N/A	223.160.148.196(辽宁-大连)	2	1	2	2	2	5	4	4	4	2	2	2	4	4	4	4	1	1	5	4	3	4	2	4	4	3	3	2	4	4	2	2	4	4	2	3	2	4	2	3	3	4	2	3	4
147	311秒	微信	N/A	123.246.59.45(辽宁-大连)	1	1	2	3	3	3	4	4	5	4	4	4	3	4	3	4	2	3	5	4	2	4	1	3	3	4	3	4	4	3	2	2	3	4	4	3	2	3	2	2	5	5	2	2	3
148	206秒	微信	N/A	42.84.232.57(辽宁-大连)	1	1	2	2	3	2	5	5	5	4	4	4	3	4	4	4	3	3	5	5	1	5	4	4	4	2	3	2	5	5	3	1	5	5	3	5	2	5	1	5	5	4	5	5	5
149	125秒	微信	N/A	39.144.60.134(辽宁-沈阳)	1	1	1	4	5	3	4	4	4	5	4	3	3	4	3	4	3	4	3	4	5	4	3	4	4	5	4	5	5	5	4	1	4	1	5	2	5	5	5	5	5	5	4	5	4
150	912秒	微信	N/A	42.84.233.134(辽宁-大连)	1	1	1	1	5	2	3	4	3	4	3	3	2	4	4	3	2	2	2	4	5	3	2	2	4	4	4	4	5	3	2	2	5	3	2	4	3	4	2	2	3	4	2	3	4
151	224秒	微信	N/A	42.84.233.161(辽宁-大连)	1	4	1	4	5	3	4	4	4	4	4	3	2	4	3	2	2	2	4	4	5	4	2	4	4	4	4	4	4	4	4	2	5	4	2	5	2	5	1	4	4	4	2	5	4
152	442秒	微信	N/A	123.246.55.183(辽宁-大连)	1	1	2	2	5	2	3	3	2	2	2	2	3	3	2	2	3	3	2	2	2	2	2	2	2	2	2	2	2	3	4	2	2	2	2	2	4	3	2	2	3	2	2	2	3
153	291秒	微信	N/A	42.84.234.107(辽宁-大连)	2	1	2	1	2	2	3	4	4	3	3	3	3	3	3	2	1	2	3	3	3	3	2	3	3	3	3	3	2	3	2	2	3	3	3	3	3	3	3	3	3	3	3	3	3
154	370秒	微信	N/A	42.84.234.39(辽宁-大连)	2	1	1	4	5	4	4	4	4	5	4	5	2	5	4	3	4	2	5	5	3	4	1	5	3	4	5	3	2	3	2	3	3	4	5	2	1	2	4	3	3	4	1	1	3
156	195秒	微信	N/A	42.84.238.90(辽宁-大连)	1	1	1	1	3	1	3	3	2	2	3	3	2	2	2	2	4	3	3	3	3	3	3	3	3	3	3	3	3	3	3	3	2	3	3	3	3	3	3	3	3	3	3	2	3
157	288秒	微信	N/A	182.204.29.88(辽宁-沈阳)	1	1	1	1	3	2	5	5	5	5	5	5	2	5	5	5	2	5	5	5	5	5	2	5	3	5	5	5	5	5	2	2	5	5	5	5	3	5	2	5	5	5	2	5	5
158	198秒	微信	N/A	223.160.149.99(辽宁-大连)	1	1	1	4	5	4	5	5	5	5	5	5	2	5	5	5	2	2	5	5	5	5	2	5	5	5	5	5	5	5	5	5	5	5	5	5	2	5	2	5	5	5	5	5	5
159	190秒	微信	N/A	39.144.55.115(辽宁-大连)	1	1	1	3	3	4	5	5	5	5	5	5	1	5	5	5	1	1	5	5	5	5	2	5	5	5	5	5	5	4	3	1	5	2	1	5	5	5	3	3	3	3	3	3	3
160	304秒	微信	N/A	39.144.55.84(辽宁-大连)	1	1	2	2	4	4	4	4	4	2	3	3	2	3	3	3	3	2	4	2	1	4	2	3	3	3	4	4	3	3	3	1	2	2	5	3	3	2	3	1	1	3	3	2	2
161	894秒	微信	N/A	42.84.233.101(辽宁-大连)	1	1	2	4	3	3	4	4	3	4	3	3	2	4	3	4	3	2	4	4	3	4	2	4	2	3	2	2	4	4	2	2	4	4	4	4	2	4	2	4	4	4	2	3	4
162	1463秒	微信	N/A	42.84.238.101(辽宁-大连)	1	3	1	5	5	5	5	4	4	5	5	5	2	4	4	4	4	2	4	5	3	4	1	4	4	4	2	4	5	2	2	2	5	2	4	2	5	3	1	1	4	4	2	2	5
163	395秒	微信	N/A	123.246.46.94(辽宁-大连)	1	1	1	4	5	3	3	4	4	4	3	3	2	3	3	2	2	2	3	3	3	4	4	4	4	4	4	4	5	4	2	1	5	3	1	5	2	5	2	3	5	4	4	4	4
164	201秒	微信	N/A	42.84.224.35(辽宁-大连)	1	1	2	4	5	3	4	4	4	4	4	4	2	4	4	3	3	2	4	4	4	3	2	4	4	4	3	3	4	4	2	2	4	2	2	4	3	3	2	2	3	2	2	4	4
165	145秒	微信	N/A	39.144.55.73(辽宁-大连)	1	1	2	1	3	3	3	3	3	3	3	3	3	3	3	3	3	3	3	3	3	3	3	3	3	3	3	3	3	3	3	3	3	3	3	3	3	3	3	3	3	3	3	3	3
166	422秒	微信	N/A	39.144.55.126(辽宁-大连)	2	1	2	1	2	2	5	5	4	4	4	4	3	3	4	4	3	2	5	3	4	4	2	4	4	5	3	4	5	4	3	1	5	2	1	5	2	4	1	4	4	4	3	2	5
167	187秒	微信	N/A	39.144.55.112(辽宁-大连)	1	1	1	2	2	3	4	4	3	4	3	2	3	3	3	4	4	2	4	4	2	3	4	4	4	4	4	4	3	3	4	1	4	3	4	3	2	3	4	3	4	3	4	3	4
168	503秒	微信	N/A	42.84.234.50(辽宁-大连)	1	1	2	4	5	4	3	3	2	3	2	3	3	2	3	2	3	2	3	3	2	2	2	2	2	2	2	2	2	3	2	2	3	2	3	2	3	3	3	2	3	2	2	2	2
169	291秒	微信	N/A	175.167.129.82(辽宁-沈阳)	1	1	2	3	1	5	5	5	5	5	5	5	1	5	5	5	1	1	5	5	5	5	2	5	5	5	5	5	4	4	4	4	1	4	5	4	4	4	4	4	4	4	1	2	3
170	130秒	微信	N/A	42.84.234.98(辽宁-大连)	1	1	2	2	5	4	4	2	3	4	4	4	4	4	4	4	2	1	5	4	4	4	4	4	4	4	4	4	4	4	4	4	4	4	4	4	4	4	4	4	4	4	4	4	4
171	175秒	微信	N/A	39.144.55.91(辽宁-大连)	2	1	1	1	2	1	4	4	3	4	4	4	3	4	4	2	4	3	4	4	3	4	4	4	4	4	4	4	4	4	4	4	4	4	4	4	4	4	4	4	4	4	4	4	4
172	3758秒	微信	N/A	123.246.59.64(辽宁-大连)	1	1	1	4	5	3	4	4	3	3	4	4	2	3	4	4	2	2	3	3	4	4	2	4	4	4	4	4	4	4	2	2	4	3	2	4	2	4	2	4	4	4	4	4	4
173	242秒	微信	N/A	223.102.86.26(辽宁-大连)	1	3	1	4	5	3	5	5	5	5	4	4	2	4	5	3	3	2	1	4	5	5	1	4	4	4	2	4	5	4	3	1	5	4	3	5	3	4	3	2	5	3	2	4	5
174	246秒	微信	N/A	42.84.232.80(辽宁-大连)	2	1	1	1	3	2	2	2	3	3	2	2	2	4	4	2	3	3	4	4	4	2	2	4	4	4	4	4	2	4	4	4	4	4	4	4	4	4	3	3	3	3	3	3	3
175	208秒	微信	N/A	42.84.233.41(辽宁-大连)	1	1	2	4	4	3	4	4	4	3	4	4	4	4	4	4	3	3	4	3	3	4	4	4	3	4	3	4	4	4	2	3	4	4	2	4	3	4	2	3	4	4	2	4	4
176	169秒	微信	N/A	182.204.56.213(辽宁-沈阳)	1	1	1	3	3	4	3	3	3	3	3	3	3	3	3	3	3	3	3	3	3	3	3	3	3	3	3	3	3	3	3	3	3	3	3	3	3	3	3	3	3	3	3	3	3
177	332秒	微信	N/A	123.246.46.247(辽宁-大连)	1	1	2	2	2	3	4	4	4	4	3	3	1	4	4	3	2	2	3	4	4	4	2	2	2	4	2	4	5	4	2	2	4	3	1	3	3	3	2	3	4	4	2	2	4
178	213秒	微信	N/A	42.84.233.198(辽宁-大连)	1	1	1	5	5	5	2	4	3	3	2	2	3	3	4	3	5	2	3	3	2	4	4	1	4	5	5	5	5	5	5	5	5	5	5	5	5	5	5	5	5	5	5	5	5
179	264秒	微信	N/A	39.144.55.72(辽宁-大连)	2	1	2	2	2	3	5	5	3	5	3	4	5	3	4	4	2	4	4	4	3	4	2	4	4	3	4	1	2	4	3	1	4	4	4	4	4	4	3	1	4	4	4	4	4
180	350秒	微信	N/A	113.234.244.203(辽宁-大连)	1	1	1	4	5	3	4	4	4	4	3	4	2	4	4	3	3	2	4	4	2	4	4	4	2	4	3	5	4	4	2	4	4	4	3	4	2	4	2	3	4	4	2	4	4
181	347秒	微信	N/A	123.184.140.220(辽宁-沈阳)	1	1	1	3	4	3	4	4	2	4	4	3	1	4	4	4	1	1	4	4	4	4	4	4	4	4	4	4	4	4	2	1	4	4	4	3	2	4	2	4	4	4	2	4	4
182	188秒	微信	N/A	182.204.5.191(辽宁-沈阳)	2	1	1	1	2	2	4	4	5	2	4	4	1	3	4	4	4	4	4	4	4	4	4	4	4	4	4	4	4	4	4	4	4	4	4	4	4	4	4	4	4	4	4	4	4
183	331秒	微信	N/A	39.144.55.126(辽宁-大连)	1	2	3	5	5	5	5	4	4	5	4	5	5	4	5	4	1	1	5	5	4	5	4	5	5	4	5	5	5	5	1	1	5	4	1	5	1	5	1	5	4	5	5	4	5
184	515秒	微信	N/A	39.144.55.102(辽宁-大连)	2	4	3	2	5	3	4	4	4	3	4	4	2	4	5	4	2	2	5	4	5	4	3	4	4	4	4	5	5	4	2	2	4	4	3	5	2	4	1	5	4	5	2	4	5
185	123秒	微信	N/A	42.84.234.82(辽宁-大连)	1	1	1	3	4	3	4	3	4	3	4	4	4	4	4	4	4	3	3	3	3	3	3	3	3	3	3	3	3	3	3	3	3	3	3	3	3	3	3	3	3	3	4	3	4
186	337秒	微信	N/A	39.144.55.77(辽宁-大连)	1	1	1	2	4	3	5	4	3	4	4	4	2	3	4	4	2	1	2	4	4	5	4	3	4	2	3	4	5	2	2	4	4	1	2	4	4	4	1	2	4	2	3	2	5
187	105秒	微信	N/A	123.246.59.60(辽宁-大连)	1	1	1	1	1	1	5	4	3	2	3	3	2	3	3	3	3	3	3	3	3	3	3	3	3	3	3	3	3	3	3	3	3	3	3	3	3	3	3	3	3	3	3	3	3
188	300秒	微信	N/A	59.152.39.191(河南-郑州)	1	1	1	2	2	2	4	4	4	4	4	4	2	4	4	4	2	2	3	4	4	4	2	3	4	4	4	4	4	4	2	2	3	2	2	2	2	3	2	2	3	4	2	3	2
189	492秒	微信	N/A	42.84.234.98(辽宁-大连)	1	1	1	3	1	2	4	4	1	5	4	4	1	4	5	5	4	2	1	5	5	4	1	1	5	4	3	4	1	3	1	1	1	4	5	1	2	1	2	1	5	4	3	3	2
190	108秒	微信	N/A	42.84.233.27(辽宁-大连)	1	3	2	1	5	4	5	5	5	5	5	5	1	5	5	5	1	1	5	5	5	5	2	5	5	5	5	5	1	1	1	3	3	1	1	1	1	3	1	1	1	1	3	1	1
191	107秒	微信	N/A	182.204.41.86(辽宁-沈阳)	2	3	2	1	1	1	5	5	5	5	4	3	1	3	4	3	5	2	3	4	5	5	1	5	5	3	3	4	3	2	3	2	3	4	3	4	4	3	4	3	2	3	2	3	3
192	135秒	微信	N/A	39.144.55.80(辽宁-大连)	1	3	2	1	3	2	5	5	5	5	5	5	5	5	5	5	5	5	5	5	5	5	5	5	5	5	5	5	5	5	3	3	5	5	3	3	3	3	3	3	5	5	5	5	5
193	166秒	微信	N/A	123.184.140.134(辽宁-沈阳)	2	3	2	4	5	5	4	4	4	4	4	4	4	4	4	4	2	4	4	4	4	4	4	4	4	4	4	4	4	4	4	4	4	4	4	4	4	4	2	4	4	4	4	4	4
194	141秒	微信	N/A	39.144.55.109(辽宁-大连)	2	3	2	1	3	5	3	3	3	3	3	3	3	3	3	3	3	3	3	3	3	3	3	3	3	3	3	3	3	3	3	3	3	3	3	3	3	3	3	3	3	3	3	3	3
195	113秒	微信	N/A	182.204.2.239(辽宁-沈阳)	1	3	2	2	3	2	5	5	5	5	5	5	1	5	5	5	1	1	5	5	5	5	2	5	5	5	5	5	5	5	2	1	5	4	5	5	5	5	5	5	5	5	5	5	5
196	161秒	微信	N/A	39.144.55.105(辽宁-大连)	1	3	2	1	4	4	4	4	4	4	4	4	4	4	4	2	2	2	4	4	2	4	4	4	4	4	4	4	4	4	4	4	4	4	4	4	4	4	4	4	4	4	4	4	4
197	159秒	微信	N/A	182.204.59.2(辽宁-辽阳)	1	3	2	3	5	4	3	3	2	3	2	1	5	2	2	1	5	5	2	3	2	2	3	3	3	3	3	3	3	3	3	3	3	3	3	3	3	3	3	3	3	3	3	3	3
198	186秒	微信	N/A	182.204.59.3(辽宁-辽阳)	1	3	2	1	5	3	3	3	3	3	3	3	3	3	3	3	3	3	3	3	3	3	3	3	3	3	3	3	4	4	2	2	4	4	3	4	3	4	2	3	4	4	3	4	3
199	159秒	微信	N/A	182.204.51.77(辽宁-沈阳)	2	1	1	1	1	1	3	3	3	3	3	3	3	3	3	3	2	2	3	3	3	3	2	3	3	3	3	3	3	3	3	3	3	3	3	3	3	3	3	3	3	3	3	3	3
200	185秒	微信	N/A	39.144.55.91(辽宁-大连)	1	3	2	2	3	3	4	4	4	4	4	4	2	4	4	3	1	1	4	5	3	3	4	3	3	4	3	4	3	3	5	3	3	3	1	5	1	1	3	3	3	3	4	4	4
201	110秒	微信	N/A	39.144.55.70(辽宁-大连)	1	1	1	3	5	2	2	3	3	3	3	3	3	3	3	3	3	3	3	3	3	3	3	3	3	3	3	3	3	3	3	3	3	3	3	3	3	3	3	3	3	3	3	3	3
202	201秒	微信	N/A	182.204.51.192(辽宁-沈阳)	1	3	2	1	2	3	3	4	4	4	4	4	2	3	4	3	4	2	4	4	5	5	2	4	4	3	3	4	5	5	2	2	4	3	2	2	4	4	2	4	4	4	4	4	4
203	243秒	微信	N/A	223.104.237.82(辽宁-大连)	1	2	2	1	4	2	4	3	3	3	3	3	2	3	3	3	3	3	3	3	3	3	3	3	3	3	3	3	3	3	3	3	3	3	3	3	3	3	3	3	3	3	3	3	3
204	190秒	微信	N/A	39.144.55.100(辽宁-大连)	1	3	2	1	2	3	4	4	3	3	3	3	2	4	4	3	2	2	4	4	3	4	3	3	4	4	4	5	5	5	2	2	4	4	2	5	2	3	2	4	4	5	4	4	4
205	158秒	微信	N/A	123.246.48.163(辽宁-大连)	1	3	2	1	3	3	4	4	4	2	3	3	3	3	3	3	3	3	3	4	4	3	3	3	3	3	3	3	3	3	3	3	3	3	3	3	3	3	3	3	3	3	3	3	3
206	254秒	微信	N/A	39.144.55.103(辽宁-大连)	2	3	2	1	1	1	4	4	3	4	4	4	3	3	4	3	3	2	4	4	4	4	4	4	3	3	3	4	4	4	2	2	4	4	2	4	1	4	1	3	4	4	2	3	3
207	234秒	微信	N/A	42.84.232.42(辽宁-大连)	1	3	2	3	5	4	5	5	5	5	2	5	4	5	2	2	5	5	5	2	3	2	1	2	5	5	5	5	5	5	1	1	5	4	5	5	5	5	1	5	5	5	3	5	5
208	214秒	微信	N/A	39.144.55.124(辽宁-大连)	1	3	2	2	3	2	3	3	4	3	3	3	2	3	3	2	3	2	3	3	3	3	2	3	3	3	2	3	3	3	2	2	3	3	2	3	3	3	2	2	3	3	3	3	3
209	147秒	微信	N/A	42.84.232.48(辽宁-大连)	2	3	2	1	2	4	3	2	3	2	2	2	2	2	3	3	3	3	3	3	3	2	4	4	4	3	4	3	4	3	2	3	4	3	4	3	4	3	4	3	4	3	4	3	4
210	277秒	微信	N/A	39.144.55.75(辽宁-大连)	2	3	2	3	3	2	4	4	3	4	4	2	3	3	2	2	5	3	5	4	4	4	3	3	4	3	2	4	4	3	3	2	4	4	4	2	4	4	2	4	4	3	2	2	2
211	316秒	微信	N/A	123.246.45.3(辽宁-大连)	1	3	2	1	2	2	3	3	3	3	2	3	3	4	3	2	3	2	4	2	3	3	3	3	3	2	3	3	2	3	3	3	2	3	4	2	4	3	3	2	3	3	2	2	2
212	262秒	微信	N/A	182.204.42.31(辽宁-沈阳)	1	3	2	1	1	3	4	4	1	3	2	4	2	3	4	2	3	2	3	4	1	3	2	2	3	3	2	3	4	4	4	2	2	2	3	2	3	2	3	4	4	4	4	4	4
213	188秒	微信	N/A	42.84.233.109(辽宁-大连)	1	3	2	4	5	3	2	2	2	2	2	2	3	2	2	4	3	3	3	4	1	2	3	3	3	3	3	3	3	3	3	3	3	3	3	3	3	3	3	3	3	3	3	3	3
214	316秒	微信	N/A	39.144.55.77(辽宁-大连)	1	3	2	2	5	3	5	5	5	5	5	5	1	5	5	4	1	1	5	5	5	5	5	5	5	5	5	5	5	5	1	1	5	5	3	5	3	5	1	4	5	5	5	5	5
215	347秒	微信	N/A	39.144.55.123(辽宁-大连)	1	3	2	1	2	4	3	3	3	3	3	3	3	3	3	3	3	3	3	3	3	3	2	3	3	3	3	3	3	2	3	2	2	3	3	3	2	3	3	2	4	3	2	3	3
216	332秒	微信	N/A	39.144.55.117(辽宁-大连)	1	3	2	1	2	5	3	4	3	3	3	3	4	3	4	3	3	4	3	3	3	3	4	4	3	4	3	4	3	4	3	2	3	5	4	2	4	3	4	3	4	3	4	3	4
217	383秒	微信	N/A	182.204.18.190(辽宁-沈阳)	2	3	2	1	3	5	4	4	3	3	3	2	1	2	3	1	2	2	4	3	3	3	2	3	3	3	2	3	3	4	2	2	3	4	2	3	1	3	2	4	3	4	3	2	3
218	394秒	微信	N/A	42.84.232.48(辽宁-大连)	2	3	2	1	1	2	3	3	3	4	2	2	3	3	3	2	3	3	4	4	2	2	2	4	3	4	2	2	2	4	2	2	2	2	5	1	4	2	4	4	4	4	2	3	2
219	380秒	微信	N/A	39.144.55.118(辽宁-大连)	1	3	2	1	3	4	5	5	5	5	5	3	1	4	4	4	1	2	5	4	4	4	2	4	4	5	4	5	5	5	1	1	5	5	1	5	2	5	2	5	5	5	3	4	5
220	393秒	微信	N/A	42.84.233.70(辽宁-大连)	1	3	2	3	5	4	4	4	4	4	4	4	4	4	4	4	2	2	4	4	4	4	2	3	2	3	3	3	2	3	2	2	3	3	3	3	2	3	3	3	3	3	2	3	3
221	476秒	微信	N/A	39.144.55.99(辽宁-大连)	2	3	2	1	3	3	2	3	3	4	2	3	3	4	2	2	3	3	3	3	2	3	2	3	2	3	2	2	3	4	3	2	2	3	4	2	4	4	4	3	4	3	2	4	2
222	570秒	微信	N/A	123.246.49.86(辽宁-大连)	1	3	2	1	3	3	3	3	3	3	3	3	3	3	3	3	3	3	3	3	3	3	3	3	3	3	3	3	3	3	3	3	3	3	3	3	3	3	3	3	3	3	3	3	3
223	549秒	微信	N/A	42.84.234.76(辽宁-大连)	1	3	2	2	3	3	3	3	3	3	3	3	2	4	4	3	3	3	3	3	3	3	3	3	1	3	3	3	3	3	3	3	3	3	3	3	3	3	3	3	3	3	3	3	3
224	405秒	微信	N/A	182.204.51.172(辽宁-沈阳)	1	3	2	3	4	4	4	4	4	4	4	4	2	4	4	4	3	2	4	4	4	4	2	4	4	4	3	2	4	4	2	1	5	2	2	4	2	4	2	4	4	4	4	4	4
225	927秒	微信	N/A	182.204.45.255(辽宁-铁岭)	2	3	2	1	3	5	3	3	2	2	3	2	2	3	2	2	4	3	2	3	2	2	2	2	3	2	3	2	2	3	3	3	2	2	3	2	4	2	3	3	2	3	2	2	2
226	1058秒	微信	N/A	223.104.237.117(辽宁-大连)	1	3	2	2	4	3	5	4	4	4	4	4	2	4	4	3	2	2	4	4	4	4	2	3	4	4	3	4	4	4	2	1	4	2	2	4	2	4	2	2	4	4	3	4	4
227	992秒	微信	N/A	182.204.20.206(辽宁-沈阳)	1	3	2	3	2	3	4	4	2	4	3	4	2	4	3	2	2	4	4	4	3	3	1	2	2	3	2	3	3	3	2	2	4	2	4	3	5	2	2	2	3	2	2	1	2
228	312秒	微信	N/A	42.84.233.82(辽宁-大连)	1	1	2	2	3	2	4	4	2	4	4	4	2	4	3	3	3	3	5	2	2	2	4	3	3	3	3	5	5	3	2	2	3	2	3	2	2	3	3	3	3	4	3	3	1
229	1783秒	微信	N/A	182.204.51.94(辽宁-沈阳)	2	3	2	2	5	4	2	2	3	2	3	3	2	3	3	3	3	3	5	2	2	4	4	4	2	4	2	2	2	4	2	4	3	3	4	4	4	2	3	2	2	3	2	2	3
230	1222秒	微信	N/A	123.246.57.67(辽宁-大连)	1	3	2	2	5	2	3	3	3	3	3	3	3	3	3	2	2	2	3	3	3	3	3	3	3	3	3	2	3	3	2	2	3	3	2	3	2	3	2	3	3	3	3	3	3
231	222秒	微信	N/A	39.144.55.115(辽宁-大连)	2	3	2	3	4	5	5	5	5	5	5	5	2	4	4	5	5	1	3	4	5	5	1	2	4	1	2	1	5	4	1	3	5	2	4	2	2	2	3	4	4	3	4	5	5
232	158秒	微信	N/A	42.84.238.59(辽宁-大连)	1	3	2	1	1	3	4	4	4	4	4	4	4	4	4	4	4	4	4	4	4	4	4	4	4	4	4	4	4	4	4	4	4	4	4	4	4	4	4	4	4	4	4	4	4
234	220秒	微信	N/A	182.204.166.159(辽宁-沈阳)	1	3	2	2	3	3	5	5	5	5	5	5	5	5	5	3	1	2	3	3	3	4	4	3	3	4	4	4	3	3	4	1	5	5	1	5	3	3	1	1	3	3	4	5	5
235	184秒	微信	N/A	182.204.34.62(辽宁-沈阳)	1	3	2	5	5	4	4	4	4	4	5	4	4	4	4	4	4	4	4	4	4	4	4	4	4	4	4	5	4	4	4	4	4	4	4	4	4	4	4	4	4	4	4	4	4
236	212秒	微信	N/A	39.144.55.91(辽宁-大连)	1	3	2	1	5	5	3	3	3	3	3	3	3	5	3	5	5	3	3	5	5	5	5	5	5	5	5	5	5	5	5	3	5	5	5	5	5	5	5	5	5	5	3	3	3
237	120秒	微信	N/A	42.84.238.23(辽宁-大连)	1	3	2	1	1	1	5	5	5	5	5	5	5	5	5	5	1	1	5	5	5	5	5	5	5	5	5	5	5	5	5	5	5	5	5	5	5	5	5	5	5	5	5	5	5
238	256秒	微信	N/A	182.204.38.223(辽宁-铁岭)	1	3	2	1	2	3	2	3	2	1	3	5	2	3	5	3	1	1	3	2	5	3	2	3	4	4	2	2	3	2	2	3	3	2	2	2	1	3	1	2	4	4	4	2	2
239	338秒	微信	N/A	39.144.55.68(辽宁-大连)	1	3	3	4	5	3	3	3	2	4	2	3	1	3	3	2	2	2	4	3	4	3	4	4	2	3	4	3	3	4	3	2	3	3	4	2	2	4	2	2	3	3	2	4	4
240	278秒	微信	N/A	182.204.21.44(辽宁-沈阳)	2	3	2	1	3	2	3	3	3	4	3	4	2	4	4	2	2	2	3	3	3	3	3	3	3	3	3	2	4	4	2	3	3	3	4	2	4	2	4	2	3	3	1	2	2
241	311秒	微信	N/A	123.184.140.144(辽宁-沈阳)	1	3	2	3	4	3	4	4	2	3	3	4	2	3	3	3	2	3	2	2	3	3	2	2	3	2	2	4	4	3	2	1	3	2	4	3	2	3	3	2	2	4	3	4	3
242	332秒	微信	N/A	182.204.9.168(辽宁-沈阳)	1	3	2	4	5	2	4	4	3	3	4	4	2	4	4	4	5	3	5	5	4	4	2	4	4	4	5	4	5	4	1	1	5	2	4	4	1	5	4	2	5	5	3	5	4
243	367秒	微信	N/A	123.246.50.0(辽宁-大连)	2	3	2	2	4	3	4	4	4	4	4	4	4	4	4	4	3	3	4	4	4	4	4	4	4	4	4	4	5	5	1	1	5	4	2	4	2	4	1	3	4	4	2	2	4
244	564秒	微信	N/A	42.84.224.85(辽宁-大连)	1	3	2	3	5	4	5	5	5	5	5	4	1	5	5	4	2	2	4	4	4	4	4	4	4	4	3	5	5	4	2	1	5	3	3	4	4	5	2	4	4	4	1	5	5
245	420秒	微信	N/A	42.84.238.73(辽宁-大连)	1	3	2	3	2	3	2	2	3	5	2	2	2	3	2	2	4	4	4	2	3	4	2	4	4	4	2	4	4	4	4	2	1	2	5	2	4	4	4	4	4	1	2	2	2
246	245秒	微信	N/A	42.84.232.246(辽宁-大连)	1	3	2	2	3	3	4	4	4	4	4	4	1	4	4	4	2	2	3	4	4	4	2	3	4	3	3	4	4	3	2	2	4	4	4	3	3	4	4	3	4	4	3	4	4
247	217秒	微信	N/A	182.204.8.71(辽宁-沈阳)	1	1	1	4	5	3	4	4	4	4	4	4	2	4	4	4	2	2	4	4	4	4	2	4	4	4	4	4	4	4	2	4	4	4	4	4	4	4	2	2	4	4	2	4	4
248	211秒	微信	N/A	42.84.232.244(辽宁-大连)	1	4	2	2	3	3	4	3	4	4	2	4	2	2	2	2	2	2	4	2	2	4	2	2	3	5	5	1	3	3	3	5	5	5	3	5	5	3	3	3	1	3	3	3	3
249	219秒	微信	N/A	42.84.234.55(辽宁-大连)	1	4	2	2	2	2	5	5	5	5	5	5	1	5	4	4	1	1	5	5	5	5	5	3	2	4	1	1	5	1	5	5	5	5	5	5	5	5	5	5	5	5	5	5	5
250	613秒	微信	N/A	39.144.55.92(辽宁-大连)	2	3	2	2	4	3	4	4	5	5	5	5	1	4	4	4	1	2	4	4	5	5	4	4	4	4	4	3	4	4	2	4	4	4	4	4	1	4	2	4	5	5	3	4	4
251	76秒	微信	N/A	182.204.48.185(辽宁-沈阳)	1	1	3	5	5	5	5	5	5	5	5	5	5	5	5	5	5	5	5	5	5	5	5	5	5	5	5	5	5	5	3	3	3	3	3	3	5	1	1	1	5	1	1	1	3
252	201秒	微信	N/A	42.84.234.6(辽宁-大连)	1	1	3	4	3	3	4	4	4	4	4	4	2	4	4	3	2	2	4	4	2	4	4	4	5	4	4	4	4	4	2	3	4	4	4	4	4	4	2	4	4	4	4	4	4
253	127秒	微信	N/A	101.246.166.148(辽宁-沈阳)	1	1	3	2	2	3	3	3	3	3	3	3	3	3	3	3	3	3	3	3	3	3	3	3	3	3	3	3	3	3	3	3	3	3	3	3	3	3	3	3	3	3	3	3	3
254	208秒	微信	N/A	182.204.48.185(辽宁-沈阳)	1	1	3	4	5	4	5	5	5	5	5	5	1	5	5	5	1	1	5	5	5	5	5	5	5	5	5	1	5	5	1	1	5	5	1	5	1	5	1	5	5	5	5	5	5
255	168秒	微信	N/A	42.84.232.15(辽宁-大连)	1	1	3	4	5	5	5	5	5	5	5	5	1	5	5	5	1	1	5	5	5	5	5	5	5	5	5	5	5	5	1	1	5	5	1	5	1	5	1	5	5	5	4	5	5
256	303秒	微信	N/A	42.84.238.78(辽宁-大连)	1	1	3	4	4	4	5	5	5	5	5	5	1	5	5	5	1	1	5	5	5	5	1	5	5	5	5	1	5	5	1	1	5	5	1	5	1	5	1	5	5	5	5	5	5
257	333秒	微信	N/A	182.204.45.55(辽宁-铁岭)	1	1	3	5	5	3	5	5	5	5	5	5	5	5	5	5	5	5	5	5	5	5	5	5	5	5	5	5	5	5	5	5	5	5	1	5	2	5	1	4	4	5	3	3	3
258	201秒	微信	N/A	42.248.36.119(辽宁-沈阳)	2	1	3	4	5	3	3	3	1	3	2	3	3	5	5	5	5	3	5	3	3	4	4	4	4	4	4	4	3	2	2	4	2	4	4	4	3	4	3	2	2	2	4	2	2
259	217秒	微信	N/A	39.144.55.67(辽宁-大连)	1	1	3	4	5	4	4	3	3	3	3	3	3	3	3	3	2	2	3	3	3	3	3	3	3	3	3	3	4	4	2	2	4	4	4	4	4	4	4	4	2	4	4	4	2
260	507秒	微信	N/A	182.204.24.79(辽宁-沈阳)	1	2	3	4	5	4	5	5	4	4	4	3	1	4	5	3	4	3	3	5	5	4	5	5	4	4	4	2	5	5	2	3	5	4	5	5	4	5	5	5	5	5	5	5	5
261	195秒	微信	N/A	39.144.55.79(辽宁-大连)	1	2	3	4	5	4	5	5	5	5	5	5	1	5	5	5	2	1	5	5	5	5	1	1	1	1	5	5	5	5	1	1	5	5	1	5	5	5	1	1	5	5	5	5	5
262	149秒	微信	N/A	123.246.58.112(辽宁-大连)	1	2	3	2	5	4	3	3	3	3	3	3	3	3	3	3	3	3	3	3	3	3	3	3	3	3	3	3	3	3	3	3	3	3	1	3	3	3	3	3	3	3	3	3	3
263	168秒	微信	N/A	182.204.21.130(辽宁-沈阳)	1	1	3	4	5	4	4	4	4	5	4	4	1	4	4	4	1	1	1	5	5	5	4	5	5	5	5	5	5	5	5	1	5	3	3	5	5	5	5	3	3	5	5	4	3
264	180秒	微信	N/A	223.160.148.159(辽宁-大连)	2	1	3	1	2	2	4	3	4	4	4	4	1	4	4	4	1	1	4	4	4	4	3	4	4	4	4	2	3	5	1	1	4	3	3	5	3	3	3	5	5	5	4	5	3
265	144秒	微信	N/A	175.171.199.247(辽宁-大连)	1	2	1	2	3	2	3	3	3	3	4	4	2	4	3	4	2	3	2	3	2	3	3	4	3	2	3	4	4	3	4	2	2	4	4	3	4	3	1	4	3	4	2	1	3
266	93秒	微信	N/A	59.46.182.235(辽宁-大连)	1	1	3	4	5	5	4	4	4	5	4	4	4	4	4	4	4	4	4	4	5	4	4	4	4	4	4	4	4	4	4	4	4	4	4	4	4	4	4	4	4	4	4	4	4
267	186秒	微信	N/A	116.3.32.121(辽宁-大连)	1	1	3	4	5	4	3	3	3	3	3	3	3	3	4	3	2	4	4	4	4	4	4	4	4	4	3	3	4	4	3	2	4	4	4	4	4	4	4	4	4	4	3	4	4
268	297秒	微信	N/A	182.204.37.91(辽宁-铁岭)	1	1	3	4	5	3	3	3	3	4	3	4	2	3	2	2	3	2	3	3	3	2	2	3	3	2	2	2	3	2	3	2	3	2	3	3	2	3	3	1	2	3	2	3	3
269	700秒	微信	N/A	123.246.39.3(辽宁-大连)	2	1	2	1	4	4	5	5	3	3	2	3	3	3	2	2	2	3	5	3	3	3	2	3	2	3	2	3	3	3	2	2	3	3	2	3	3	3	1	3	3	2	2	3	3
270	149秒	微信	N/A	39.144.55.83(辽宁-大连)	2	2	2	1	2	2	4	4	4	4	4	4	4	5	4	4	4	4	4	4	4	3	3	3	4	3	4	4	4	4	2	2	3	3	3	4	3	4	3	4	4	4	2	4	4
271	183秒	微信	N/A	39.144.55.75(辽宁-大连)	1	3	3	4	4	4	4	3	3	3	3	3	3	3	3	3	3	3	3	3	3	3	3	3	4	3	4	4	4	4	4	2	4	4	2	4	2	4	2	4	4	4	4	4	4
272	229秒	微信	N/A	182.204.56.65(辽宁-沈阳)	2	1	1	1	2	5	4	4	4	4	4	3	3	4	4	4	4	4	4	4	4	4	4	4	4	4	4	4	4	4	4	4	4	4	4	4	4	4	4	4	4	4	4	4	4
273	267秒	微信	N/A	39.144.57.192(辽宁-沈阳)	2	1	2	3	3	3	4	4	3	4	4	4	1	1	4	4	2	1	4	4	4	4	4	4	4	4	4	4	4	4	1	1	4	4	1	4	3	4	1	1	4	4	4	4	4
274	259秒	微信	N/A	175.163.7.37(辽宁-大连)	2	1	2	4	5	4	4	4	4	4	3	4	4	3	3	3	3	2	3	3	3	3	3	3	3	3	3	3	3	3	3	3	3	3	3	3	3	3	3	3	3	3	3	3	3
275	176秒	微信	N/A	175.167.155.11(辽宁-沈阳)	2	1	2	3	2	4	4	4	4	4	4	4	4	4	4	4	3	3	3	4	4	4	2	4	4	4	4	4	4	4	2	2	4	4	2	2	2	4	4	4	4	4	2	4	4
276	338秒	微信	N/A	123.185.212.181(辽宁-大连)	2	1	2	1	5	3	5	5	5	5	5	5	3	4	3	3	3	3	5	4	3	4	1	3	4	4	4	3	5	5	3	3	5	3	3	5	2	5	1	2	3	4	2	3	5
277	129秒	微信	N/A	123.185.212.185(辽宁-大连)	2	1	2	1	2	1	5	5	5	5	5	5	5	5	5	5	5	5	5	5	5	5	5	5	5	5	5	5	5	5	5	5	5	5	5	5	5	5	5	5	5	5	5	5	5
278	120秒	微信	N/A	175.167.129.2(辽宁-沈阳)	2	1	2	4	3	3	3	3	3	3	3	3	3	3	3	3	3	3	3	3	3	3	3	3	3	3	3	3	3	3	3	3	3	3	3	3	3	3	3	3	3	3	3	3	3
279	659秒	微信	N/A	175.167.139.239(辽宁-沈阳)	2	1	1	4	3	3	3	4	2	3	5	4	3	4	3	2	3	2	5	4	2	4	4	3	5	3	2	5	5	4	1	2	5	4	2	3	3	3	2	3	4	4	2	4	4
280	172秒	微信	N/A	39.144.60.24(辽宁-沈阳)	2	1	2	5	3	5	1	1	1	1	1	1	1	1	1	1	1	1	1	1	1	1	1	1	1	1	1	1	1	1	1	1	1	1	1	1	1	1	1	1	1	1	1	2	2
281	282秒	微信	N/A	39.144.57.189(辽宁-锦州)	2	1	2	3	1	5	4	4	2	5	4	3	1	5	3	3	3	1	5	4	2	3	3	2	4	4	3	5	4	4	3	2	5	3	2	4	4	3	1	2	4	4	2	3	5
282	71秒	微信	N/A	39.144.55.126(辽宁-大连)	2	1	2	1	2	2	3	3	3	3	3	3	3	3	3	3	3	3	3	3	3	3	3	3	3	3	3	3	3	3	3	3	3	3	3	3	3	3	3	3	3	3	3	3	3
283	135秒	微信	N/A	182.204.21.125(辽宁-沈阳)	1	3	3	4	5	5	5	5	5	5	5	3	3	3	3	3	3	3	3	5	3	3	3	3	3	5	3	1	3	3	3	2	3	3	3	3	3	3	5	5	3	3	3	3	3
284	790秒	微信	N/A	39.144.55.109(辽宁-大连)	2	3	1	2	2	3	3	3	3	3	3	3	3	3	3	3	3	3	3	3	3	3	3	3	3	3	3	3	3	3	3	3	3	3	3	3	3	3	3	3	3	3	3	3	3
285	114秒	微信	N/A	182.204.27.196(辽宁-沈阳)	1	2	3	3	4	4	5	5	5	5	5	5	5	5	5	5	5	5	5	5	5	5	5	5	5	5	5	5	5	5	5	5	5	5	5	5	5	5	5	5	5	5	5	5	5
286	121秒	微信	N/A	39.144.55.79(辽宁-大连)	2	2	3	2	4	3	3	4	4	4	4	4	4	4	4	4	4	4	4	4	4	4	4	4	4	4	4	4	4	4	4	4	4	4	4	4	4	4	4	4	4	4	4	4	5
287	299秒	微信	N/A	39.144.55.79(辽宁-大连)	2	2	3	2	3	3	4	4	2	4	4	4	2	3	5	5	2	2	1	3	1	4	2	3	3	3	3	5	5	5	1	2	2	2	3	2	2	3	3	1	3	4	1	5	3
288	183秒	微信	N/A	39.144.55.174(辽宁-辽阳)	2	3	3	1	2	3	4	4	5	4	4	4	2	5	4	3	2	2	3	4	3	4	2	3	3	3	3	3	4	4	2	2	3	4	2	3	3	3	3	3	5	5	3	3	3
289	589秒	微信	N/A	59.46.182.251(辽宁-大连)	2	2	3	1	2	3	4	4	4	4	2	4	2	4	4	2	3	3	5	4	4	4	5	4	4	4	2	3	3	4	3	4	5	2	3	4	4	4	3	4	4	2	2	4	2
290	498秒	微信	N/A	39.144.55.74(辽宁-大连)	2	2	3	1	2	3	4	5	5	5	5	4	2	5	5	4	2	2	5	4	4	4	3	4	5	4	3	4	5	5	3	2	4	3	1	3	2	2	1	4	3	4	3	4	4
291	109秒	微信	N/A	39.144.55.66(辽宁-大连)	1	3	3	2	5	4	4	4	4	4	4	4	4	4	4	4	4	4	4	5	4	4	4	4	4	4	4	4	4	4	4	4	4	4	5	5	4	4	4	4	4	4	4	4	4
292	141秒	微信	N/A	39.144.55.112(辽宁-大连)	2	4	3	2	3	1	4	4	4	4	4	4	4	4	4	4	4	4	4	4	4	4	4	4	3	3	4	4	4	4	2	2	4	4	3	4	4	4	2	4	3	4	3	4	3
293	116秒	微信	N/A	39.144.55.109(辽宁-大连)	1	2	3	1	1	1	4	4	4	4	4	4	4	4	2	4	3	3	4	3	2	3	4	4	4	3	4	3	4	4	4	3	2	2	2	1	2	2	2	1	2	2	2	1	1
294	339秒	微信	N/A	39.144.55.73(辽宁-大连)	2	2	3	1	4	2	3	4	3	3	4	4	3	3	3	3	3	3	3	3	4	4	3	5	5	5	3	4	4	5	3	2	5	3	4	3	5	5	2	4	4	4	3	4	5
295	254秒	微信	N/A	123.184.134.41(辽宁-沈阳)	1	3	3	4	5	4	5	4	5	4	5	5	2	3	4	5	2	2	4	4	4	4	2	4	4	4	4	3	5	5	2	1	5	3	3	5	4	4	2	3	4	4	2	5	5
296	353秒	微信	N/A	39.144.55.85(辽宁-大连)	2	2	3	2	3	3	4	4	4	4	3	4	2	4	4	4	2	2	5	4	4	4	4	4	3	4	3	5	5	5	3	2	5	4	3	5	2	4	2	4	4	4	3	5	4
297	88秒	微信	N/A	39.144.55.123(辽宁-大连)	2	3	1	1	2	2	4	4	4	4	4	4	4	4	4	4	4	4	4	4	4	4	4	4	4	4	4	4	4	4	4	4	4	4	4	4	4	4	4	4	4	4	4	4	4
298	321秒	微信	N/A	223.160.148.214(辽宁-大连)	1	2	3	3	5	4	3	3	3	3	2	3	2	2	2	3	2	2	1	2	2	2	2	2	3	3	2	2	3	3	2	2	3	2	4	2	3	2	3	3	3	3	1	3	2
299	111秒	微信	N/A	42.84.238.0(辽宁-大连)	2	3	3	1	2	4	4	4	4	4	2	4	2	4	4	2	2	2	2	2	2	1	1	1	3	4	3	4	3	4	3	4	4	1	4	3	2	3	4	3	4	3	4	3	4
300	417秒	微信	N/A	39.144.55.97(辽宁-大连)	2	3	3	4	4	2	5	4	4	4	4	4	1	4	4	4	2	2	4	4	4	4	2	4	4	3	3	2	4	4	2	2	4	4	2	4	4	4	2	4	4	4	4	4	4
301	326秒	微信	N/A	39.144.55.84(辽宁-大连)	2	3	3	1	2	2	4	4	4	4	4	4	2	4	4	3	2	2	4	4	3	4	2	4	4	4	4	3	4	4	4	2	4	4	4	4	3	4	2	3	4	4	2	3	4
302	197秒	微信	N/A	42.84.233.136(辽宁-大连)	2	3	3	1	1	1	4	4	4	4	4	4	1	4	4	3	2	1	4	3	4	4	3	3	4	3	3	2	3	3	2	1	4	2	3	4	2	3	2	4	4	4	2	3	4
303	307秒	微信	N/A	42.84.233.22(辽宁-大连)	2	2	3	2	3	3	4	4	4	4	4	4	1	4	4	4	1	1	4	4	3	4	3	4	4	4	4	4	4	4	1	1	4	4	2	3	2	3	2	4	4	4	2	3	4
304	200秒	微信	N/A	39.144.55.88(辽宁-大连)	2	2	3	1	2	5	4	5	4	4	3	3	3	3	4	1	2	2	3	3	2	4	2	3	3	4	4	4	4	3	3	2	3	2	1	2	4	2	3	3	3	3	3	3	3
305	315秒	微信	N/A	182.204.6.166(辽宁-沈阳)	2	3	3	1	2	2	3	3	3	3	3	3	2	3	3	3	3	3	3	3	3	3	2	3	3	3	3	2	3	3	3	2	3	2	3	2	3	3	3	2	3	2	2	3	3
306	470秒	微信	N/A	223.104.194.119(山东-青岛)	2	2	3	1	3	2	5	4	3	4	4	4	1	4	4	3	2	2	2	3	2	4	2	3	3	3	2	4	3	3	3	2	4	2	3	2	4	3	2	2	3	4	2	3	3
307	212秒	微信	N/A	59.46.182.232(辽宁-大连)	2	3	3	1	1	3	4	4	3	4	4	4	1	3	5	3	2	1	3	3	2	3	2	3	3	3	1	5	5	4	2	2	5	2	2	5	3	5	2	3	3	3	3	3	5
308	312秒	微信	N/A	42.84.232.7(辽宁-大连)	2	2	3	3	4	4	5	5	5	4	4	3	2	4	4	3	2	3	4	4	4	4	4	4	3	3	3	2	4	4	2	2	4	2	3	3	2	3	2	4	4	3	2	2	3
309	325秒	微信	N/A	123.246.62.33(辽宁-大连)	2	3	3	2	3	2	4	4	4	4	4	3	2	5	3	2	2	2	4	4	5	3	4	4	5	3	4	2	3	2	4	4	3	2	4	3	5	3	2	2	4	2	1	2	4
310	90秒	微信	N/A	61.161.143.123(辽宁-沈阳)	1	3	2	5	5	5	5	5	5	5	5	5	5	5	5	5	5	5	5	5	5	5	5	5	5	5	5	5	5	5	5	5	5	5	3	5	5	5	5	5	5	5	5	5	5
311	128秒	微信	N/A	39.144.57.204(辽宁-沈阳)	1	1	1	2	2	2	3	3	3	3	3	3	3	3	3	3	3	3	3	3	3	3	3	3	3	3	3	3	3	3	3	3	3	3	3	3	3	3	3	3	3	3	3	3	3
312	101秒	微信	N/A	175.167.145.224(辽宁-沈阳)	2	1	1	1	1	3	3	3	3	3	3	3	3	3	3	3	3	3	3	3	3	3	3	3	3	3	3	3	3	3	3	3	3	3	3	3	3	3	3	3	3	3	3	3	3
313	263秒	微信	N/A	39.144.57.227(辽宁-沈阳)	2	1	1	1	3	2	5	2	5	3	3	2	3	3	3	3	4	4	4	4	4	4	4	4	4	4	4	4	4	4	4	4	4	4	4	4	4	4	4	4	4	4	4	4	4
314	229秒	微信	N/A	175.167.129.220(辽宁-沈阳)	2	1	1	2	3	2	4	4	4	4	4	4	2	4	4	3	2	2	4	4	4	4	3	4	4	4	4	4	4	4	3	1	4	3	2	4	2	4	2	4	4	4	4	4	4
315	134秒	微信	N/A	112.54.13.167(辽宁-葫芦岛)	1	2	2	2	5	4	1	1	5	5	5	5	5	5	5	5	5	5	5	5	5	5	5	5	5	5	5	5	5	5	5	5	5	5	5	5	5	5	5	5	5	5	5	5	5
316	224秒	微信	N/A	123.246.63.128(辽宁-大连)	2	1	1	2	3	3	4	4	4	4	4	4	1	4	4	4	2	2	4	4	4	4	4	4	4	4	4	4	4	4	2	2	4	4	2	4	2	4	2	4	4	4	3	3	4
317	190秒	微信	N/A	42.84.234.10(辽宁-大连)	1	1	2	1	5	3	5	5	3	3	3	3	3	5	5	5	5	5	5	5	5	5	5	5	5	5	5	5	5	5	5	5	5	5	5	5	5	5	5	5	5	5	5	5	5
318	105秒	微信	N/A	112.54.13.164(辽宁-葫芦岛)	1	2	2	1	1	1	3	3	3	3	3	3	3	3	3	3	3	3	3	3	3	3	3	3	3	3	3	3	3	3	3	3	3	3	3	3	3	3	3	3	3	3	3	3	3
319	418秒	微信	N/A	182.204.44.21(辽宁-沈阳)	2	2	2	1	3	2	4	4	4	4	4	4	4	4	4	4	2	2	4	4	3	4	2	4	3	4	3	4	5	4	2	2	5	4	2	4	2	4	2	3	4	4	4	3	4
320	241秒	微信	N/A	39.144.55.69(辽宁-大连)	1	1	2	5	5	4	4	4	3	3	2	2	2	3	3	4	5	2	4	3	3	3	2	4	4	5	2	4	4	3	4	1	5	4	2	4	4	5	1	3	5	4	4	5	5
321	441秒	微信	N/A	42.84.232.7(辽宁-大连)	1	2	2	4	5	4	4	3	3	4	3	3	2	3	3	3	3	3	3	3	3	3	3	3	3	3	3	1	5	4	1	1	5	3	2	5	1	5	1	5	5	5	3	3	5
322	88秒	微信	N/A	223.160.149.57(辽宁-大连)	2	1	1	5	5	2	4	4	4	4	3	4	3	3	3	3	3	4	3	4	3	3	3	3	3	4	3	4	3	3	3	3	3	3	3	3	3	3	3	3	1	4	3	4	3
323	162秒	微信	N/A	119.108.236.161(辽宁-沈阳)	2	1	2	1	1	2	1	2	2	2	1	1	2	1	1	1	5	1	1	1	1	1	1	1	1	1	1	1	1	1	5	2	1	1	5	1	3	1	5	1	4	1	3	3	2
324	173秒	微信	N/A	39.144.59.105(辽宁-沈阳)	1	1	2	1	1	1	1	4	3	3	3	3	3	3	3	3	3	3	3	3	3	3	3	3	3	3	3	3	3	3	5	3	3	3	3	3	3	3	3	3	3	3	3	3	3
325	100秒	微信	N/A	39.144.55.102(辽宁-大连)	1	3	1	2	5	5	3	3	3	3	3	3	3	3	3	3	3	3	3	3	3	3	3	3	3	3	3	3	4	4	4	4	4	4	4	4	4	4	4	4	4	4	4	4	4
326	131秒	微信	N/A	39.144.58.216(辽宁-铁岭)	1	3	2	4	4	3	4	4	4	4	4	4	4	4	4	4	4	4	4	4	4	4	4	4	4	4	4	4	4	4	4	4	4	4	4	4	4	4	4	4	4	4	4	4	4
327	185秒	微信	N/A	39.144.58.212(辽宁-铁岭)	1	3	2	1	3	3	2	2	3	3	2	2	1	4	4	2	3	2	4	3	2	3	1	1	4	2	2	4	5	1	2	1	4	2	2	2	3	3	2	1	3	2	2	5	5
328	215秒	微信	N/A	39.144.58.197(辽宁-铁岭)	1	2	2	1	3	2	4	4	4	4	3	4	3	4	3	4	3	4	3	3	3	3	3	3	3	4	3	2	2	3	3	2	4	3	3	3	3	3	3	3	3	3	3	3	3
329	292秒	微信	N/A	39.144.57.179(辽宁-锦州)	1	2	2	4	4	3	4	4	4	4	4	4	2	4	4	4	2	2	4	4	4	4	2	4	4	4	4	3	3	4	2	2	4	3	3	4	4	4	1	4	4	4	4	4	3
330	128秒	微信	N/A	175.167.139.74(辽宁-沈阳)	1	2	2	1	2	2	5	5	5	5	5	5	5	5	5	5	1	2	5	5	5	5	5	5	5	5	5	4	5	5	2	2	5	5	4	5	2	5	4	5	5	5	5	5	5
331	372秒	微信	N/A	112.54.13.170(辽宁-葫芦岛)	1	1	1	4	3	2	4	3	4	3	3	3	3	3	3	3	3	2	4	4	3	4	2	4	4	4	4	4	4	4	2	2	4	3	3	4	2	4	2	4	3	4	3	4	4
332	124秒	微信	N/A	112.54.13.169(辽宁-葫芦岛)	1	3	2	2	2	2	2	3	3	3	3	3	3	3	3	3	3	3	3	3	3	3	3	3	3	3	3	3	3	3	3	3	3	3	3	3	3	3	3	3	3	3	3	3	3
333	229秒	微信	N/A	223.160.151.8(辽宁-大连)	1	1	2	2	5	3	3	3	3	3	3	3	2	3	3	3	1	3	3	3	3	2	3	3	3	4	2	3	5	4	2	1	5	3	2	3	1	5	2	4	5	5	3	4	4
334	161秒	微信	N/A	39.144.59.147(辽宁-沈阳)	2	1	1	3	2	4	5	4	3	3	3	4	2	4	4	4	3	3	4	4	4	4	2	4	4	4	3	3	5	5	3	2	5	2	2	3	2	4	2	4	4	4	3	4	5
335	172秒	微信	N/A	121.20.9.205(河北-唐山)	2	4	1	3	1	2	4	3	2	2	4	3	1	3	3	3	2	2	2	2	3	3	3	4	3	4	2	4	3	2	3	2	1	3	4	4	3	3	4	3	2	3	2	1	2
336	94秒	微信	N/A	123.246.56.38(辽宁-大连)	2	3	2	1	1	1	3	3	3	3	3	3	3	4	4	4	3	4	4	1	2	4	4	3	4	3	4	3	4	3	3	3	3	4	3	4	3	4	3	4	3	4	3	4	4
337	204秒	微信	N/A	39.144.55.101(辽宁-大连)	2	3	2	2	5	3	5	5	3	3	3	5	3	3	3	3	5	3	5	5	3	5	5	5	3	3	1	5	5	5	3	1	5	3	2	3	3	5	1	1	5	3	5	5	5
338	215秒	微信	N/A	39.144.57.130(辽宁-锦州)	1	2	2	4	5	2	3	3	3	3	3	3	2	3	3	3	2	2	3	4	4	4	2	4	4	4	4	4	5	5	2	1	4	4	1	5	2	5	1	4	4	4	4	4	4
339	565秒	微信	N/A	175.167.139.224(辽宁-沈阳)	1	2	2	2	3	3	4	4	2	2	3	4	1	4	3	2	3	2	1	3	3	4	1	2	2	4	3	4	3	4	3	1	2	2	4	1	5	3	1	4	3	3	2	4	2
340	97秒	微信	N/A	39.144.58.216(辽宁-铁岭)	2	3	2	2	3	3	3	3	3	3	3	3	3	3	3	3	3	3	3	3	3	3	3	3	3	3	3	3	4	4	4	4	4	4	4	4	4	4	4	4	4	4	4	4	4
341	291秒	微信	N/A	39.144.53.12(辽宁-朝阳)	1	3	2	5	5	4	3	3	1	3	1	3	3	4	3	3	4	3	5	4	3	4	3	5	2	3	3	5	3	3	4	3	3	2	5	3	5	3	3	3	3	4	4	3	3
342	366秒	微信	N/A	112.54.13.172(辽宁-葫芦岛)	1	1	2	2	5	2	5	1	2	5	3	2	2	5	5	5	4	2	4	5	3	2	3	3	1	4	2	4	5	3	2	1	5	2	5	5	4	5	1	4	5	1	1	5	5
343	115秒	微信	N/A	175.166.215.199(辽宁-大连)	1	1	3	5	5	5	5	5	5	5	5	5	5	5	5	5	5	5	5	5	5	5	5	5	5	5	5	5	5	5	5	1	5	5	3	5	5	5	5	5	5	5	5	5	5
344	459秒	微信	N/A	42.84.232.186(辽宁-大连)	2	1	3	4	5	5	4	4	4	4	4	4	4	3	4	3	1	2	5	4	4	4	3	3	4	4	4	2	5	4	4	2	5	5	2	5	5	5	2	3	3	4	4	3	3
345	102秒	微信	N/A	42.84.228.164(辽宁-大连)	1	1	3	4	5	4	3	3	3	3	3	3	3	3	3	3	3	3	3	3	3	3	3	3	3	3	3	3	3	3	3	3	3	3	3	3	3	3	3	3	3	3	3	3	3
346	122秒	微信	N/A	39.144.55.82(辽宁-大连)	2	1	3	4	5	5	3	4	4	4	4	4	4	4	4	4	4	3	4	4	4	4	4	4	4	4	4	4	4	4	4	5	5	4	4	5	5	4	4	4	4	4	4	4	4
347	146秒	微信	N/A	39.144.55.120(辽宁-大连)	2	1	3	4	5	5	4	4	4	4	4	4	2	4	2	4	4	4	4	4	4	4	4	4	4	4	4	4	4	4	4	4	4	4	4	4	4	4	4	4	4	4	4	4	4
348	172秒	微信	N/A	39.144.55.106(辽宁-大连)	1	1	3	4	5	4	5	5	5	5	5	5	5	5	5	5	2	2	5	5	5	5	3	5	5	5	5	5	5	5	5	5	5	5	2	5	2	5	2	5	5	5	5	5	5
349	151秒	微信	N/A	42.84.228.115(辽宁-大连)	1	1	3	4	5	5	5	5	5	5	5	5	5	5	5	5	5	5	5	5	5	3	5	5	5	5	5	5	5	5	5	5	5	5	5	5	5	5	5	5	5	5	5	5	5
350	192秒	微信	N/A	42.84.228.2(辽宁-大连)	2	1	3	4	4	4	5	5	5	5	5	5	5	5	5	5	1	1	5	5	5	5	2	5	4	5	5	5	5	5	1	1	5	5	3	4	5	5	2	4	5	5	5	5	5
351	180秒	微信	N/A	117.61.184.233(北京-北京)	1	1	3	4	5	5	3	3	3	3	3	3	2	3	3	3	3	3	3	3	3	3	3	3	3	3	3	3	3	3	3	3	3	3	3	3	4	3	3	3	3	3	3	3	3
352	205秒	微信	N/A	39.144.55.103(辽宁-大连)	1	1	3	4	5	5	5	5	5	5	5	5	4	5	5	5	2	2	5	5	5	5	5	5	5	5	5	5	5	5	5	5	5	5	5	5	5	5	5	5	5	5	5	5	5
353	123秒	微信	N/A	42.84.224.162(辽宁-大连)	1	1	3	5	5	5	5	3	3	5	5	3	5	3	5	3	5	5	5	5	5	5	5	5	5	5	5	5	5	3	5	5	5	5	5	5	5	5	5	5	5	3	3	5	5
354	223秒	微信	N/A	223.104.237.71(辽宁-大连)	1	1	3	4	5	5	3	3	3	3	3	3	3	3	3	3	3	3	3	3	3	3	3	3	3	3	3	3	3	3	1	1	3	5	3	3	3	3	1	3	3	3	3	3	3
355	226秒	微信	N/A	39.144.55.80(辽宁-大连)	1	1	3	3	3	4	4	4	4	4	4	4	4	4	4	4	4	4	4	4	4	4	4	4	4	4	4	4	4	4	2	2	4	4	4	4	2	4	2	4	4	4	4	4	4
356	245秒	微信	N/A	175.167.146.36(辽宁-沈阳)	1	1	3	4	4	5	5	4	4	4	3	4	2	4	4	4	3	3	4	4	4	4	4	4	4	5	4	2	3	4	1	3	4	4	1	4	2	4	2	2	4	4	2	2	2
357	264秒	微信	N/A	123.246.41.248(辽宁-大连)	1	1	3	4	5	3	4	4	3	4	4	4	2	4	4	4	2	2	4	4	4	4	2	4	4	4	4	4	4	4	2	2	4	4	4	4	2	4	4	4	4	4	4	4	4
358	248秒	微信	N/A	39.144.55.115(辽宁-大连)	1	1	3	4	5	5	5	5	5	5	5	5	4	5	5	5	1	1	5	3	3	3	3	3	3	3	3	3	3	3	3	2	3	3	3	3	2	3	3	3	3	3	3	4	4
359	252秒	微信	N/A	42.84.228.164(辽宁-大连)	1	1	3	4	5	5	3	3	3	3	3	3	3	3	3	3	3	3	3	3	3	3	3	3	3	3	3	3	3	3	2	3	4	3	3	3	2	3	2	3	3	3	3	3	3
360	253秒	微信	N/A	42.84.224.162(辽宁-大连)	1	1	3	4	5	5	3	4	3	5	5	5	5	5	5	5	2	3	5	3	3	3	3	3	4	4	4	4	5	5	2	1	3	3	2	3	1	3	1	2	3	3	3	3	3
361	286秒	微信	N/A	39.144.55.119(辽宁-大连)	1	1	3	4	5	4	5	5	5	5	5	5	5	5	5	5	1	1	5	5	5	5	5	5	5	5	5	5	5	5	5	1	5	5	2	5	1	5	1	5	5	5	5	5	5
362	289秒	微信	N/A	42.84.228.185(辽宁-大连)	2	1	3	4	5	4	5	5	5	5	5	5	5	5	5	5	1	1	5	5	5	5	5	5	5	5	5	5	5	5	5	1	5	5	2	5	5	5	5	5	5	5	5	5	5
363	298秒	微信	N/A	39.144.55.90(辽宁-大连)	2	1	3	4	5	5	5	5	4	5	4	4	3	4	4	4	2	2	5	5	5	5	3	4	4	4	4	4	4	4	2	2	5	5	3	5	3	4	3	3	4	3	3	4	4
364	265秒	微信	N/A	123.184.131.158(辽宁-沈阳)	1	1	3	4	5	5	5	5	5	5	5	5	3	4	4	4	2	2	4	4	4	4	4	4	4	4	4	4	4	4	2	2	4	4	2	4	2	4	2	4	4	4	4	4	4
365	299秒	微信	N/A	42.84.234.75(辽宁-大连)	1	1	3	4	5	5	4	3	4	4	4	4	4	4	4	4	2	2	2	4	4	4	4	4	4	3	4	4	4	4	2	2	2	2	3	2	2	4	3	3	3	3	3	3	3
366	335秒	微信	N/A	42.84.233.230(辽宁-大连)	2	1	3	5	5	5	5	4	3	3	5	5	1	3	4	5	2	1	5	4	5	5	1	5	4	3	4	5	5	4	3	2	5	1	3	2	3	3	2	3	2	3	2	2	2
367	314秒	微信	N/A	175.167.146.164(辽宁-沈阳)	1	1	3	2	3	5	5	5	5	5	4	5	1	4	4	3	1	1	4	5	4	5	4	5	5	5	4	4	5	4	1	1	4	5	1	5	2	4	1	4	4	5	4	3	4
368	331秒	微信	N/A	39.144.55.88(辽宁-大连)	1	1	3	4	5	5	4	4	4	4	4	4	4	4	4	4	4	4	4	4	4	4	4	4	4	4	4	4	4	4	4	1	5	1	1	4	3	4	1	3	3	3	1	1	3
369	382秒	微信	N/A	39.144.55.90(辽宁-大连)	1	1	3	4	5	5	5	5	5	5	5	5	2	5	4	3	2	3	5	3	5	4	3	5	5	3	3	1	1	1	1	1	5	5	5	3	1	5	5	3	5	3	1	3	3
370	448秒	微信	N/A	223.160.151.100(辽宁-大连)	2	1	3	4	5	5	4	4	3	4	4	4	4	3	3	3	2	3	4	3	3	3	2	3	4	3	3	2	4	3	2	1	4	4	3	3	2	4	3	4	4	3	4	4	3
371	474秒	微信	N/A	39.144.55.83(辽宁-大连)	2	1	3	4	5	5	4	3	3	4	2	2	1	4	4	2	3	2	4	4	3	3	2	3	3	4	3	2	5	2	2	1	5	2	3	3	4	3	3	2	3	3	2	3	3
372	125秒	微信	N/A	182.204.25.6(辽宁-沈阳)	1	1	3	4	5	4	3	3	3	3	3	3	3	3	3	3	3	3	3	3	3	3	3	3	3	3	3	3	3	3	3	3	5	3	3	3	3	3	3	3	3	3	3	3	3
373	167秒	微信	N/A	42.84.224.139(辽宁-大连)	1	2	2	4	5	5	3	3	3	3	3	3	3	3	3	3	3	3	3	3	3	3	3	3	3	3	3	3	5	3	3	3	3	3	3	3	3	3	3	3	3	3	3	3	3
374	121秒	微信	N/A	42.84.233.175(辽宁-大连)	2	4	3	4	3	2	5	5	5	5	5	5	5	5	5	5	5	5	5	5	5	5	5	5	5	5	5	5	5	5	5	5	5	5	5	5	5	5	5	5	5	5	5	5	5
375	314秒	微信	N/A	123.246.188.11(辽宁-辽阳)	2	1	3	2	3	3	4	3	3	3	3	3	3	3	3	3	4	3	4	4	3	3	4	4	4	3	3	4	5	4	1	1	5	4	3	3	2	2	2	4	2	4	4	4	4
376	153秒	微信	N/A	223.160.149.50(辽宁-大连)	2	4	3	5	4	3	4	4	4	4	4	4	4	4	4	4	1	4	4	4	4	4	4	4	4	4	4	4	4	4	4	4	4	4	3	5	4	4	4	4	4	4	4	4	4
377	169秒	微信	N/A	42.84.233.10(辽宁-大连)	2	1	1	1	1	1	3	3	3	3	3	3	3	3	3	3	3	3	3	3	3	3	3	3	3	3	3	3	1	3	3	3	3	3	3	3	3	3	3	3	3	3	3	3	3
378	88秒	微信	N/A	42.84.232.91(辽宁-大连)	2	3	2	2	3	3	4	2	2	2	3	2	3	1	3	1	5	5	4	4	4	2	1	2	4	2	4	2	2	2	2	2	2	2	5	5	5	5	5	4	2	2	2	4	2
379	111秒	微信	N/A	42.84.232.17(辽宁-大连)	2	1	1	1	2	2	4	4	4	4	4	4	4	4	4	4	4	4	4	4	4	4	4	4	4	4	4	4	4	4	4	4	4	4	4	4	4	4	4	4	4	4	4	4	4
380	125秒	微信	N/A	42.84.233.91(辽宁-大连)	2	1	3	2	4	4	5	4	4	4	4	4	4	4	4	4	4	4	4	4	4	4	4	4	4	4	4	4	4	4	4	4	4	4	4	4	4	4	4	4	4	4	4	4	4
381	181秒	微信	N/A	42.84.232.120(辽宁-大连)	2	1	1	3	2	5	3	3	3	3	3	3	3	3	3	3	3	3	3	3	3	3	3	3	3	3	3	3	3	3	3	3	3	3	3	3	3	3	3	3	3	3	3	3	3
382	199秒	微信	N/A	42.84.233.159(辽宁-大连)	2	1	1	1	1	2	3	3	2	3	2	4	2	3	3	2	2	2	4	3	2	2	3	2	1	4	4	5	2	1	4	3	4	1	4	2	4	3	4	5	2	2	3	1	4
383	215秒	微信	N/A	42.84.232.61(辽宁-大连)	2	3	1	4	1	1	4	4	4	4	4	4	4	4	4	4	4	4	4	4	4	4	4	4	4	4	4	4	4	4	4	4	4	4	4	4	4	4	4	4	4	4	4	4	4
384	167秒	微信	N/A	123.246.188.11(辽宁-辽阳)	2	1	3	3	3	3	4	4	4	3	3	3	4	3	3	4	3	4	3	4	4	4	4	4	3	3	3	3	5	4	4	3	4	4	3	4	3	4	4	4	3	3	3	3	3
385	149秒	微信	N/A	42.84.233.96(辽宁-大连)	1	1	3	4	5	5	3	3	3	4	4	3	1	4	3	4	3	2	4	4	4	4	3	4	3	4	2	4	4	4	4	4	2	3	4	5	1	5	2	4	5	5	4	4	4
386	91秒	微信	N/A	42.84.233.159(辽宁-大连)	2	4	1	2	3	1	5	4	3	3	4	4	1	1	4	2	4	2	2	1	4	3	3	2	4	4	1	4	3	2	5	2	4	2	4	4	3	4	1	2	2	3	3	2	3
387	277秒	微信	N/A	42.84.233.136(辽宁-大连)	1	3	3	1	2	3	3	3	2	3	3	3	3	3	2	4	4	3	3	2	3	2	3	3	3	2	2	2	2	2	3	2	2	3	3	4	3	4	3	3	4	2	4	4	3
388	187秒	微信	N/A	42.84.233.184(辽宁-大连)	1	3	3	1	3	2	5	5	5	5	5	4	4	5	5	5	1	1	5	5	4	5	5	5	5	5	5	5	5	1	5	5	5	5	3	5	1	5	3	5	5	5	5	5	5
389	118秒	微信	N/A	39.144.55.116(辽宁-大连)	1	3	3	2	3	2	2	1	2	3	4	3	1	4	1	1	1	2	3	4	3	5	4	5	2	1	2	2	4	1	4	1	2	3	2	3	4	4	2	3	3	5	4	2	1
390	1703秒	微信	N/A	42.84.238.96(辽宁-大连)	2	1	2	1	5	3	4	4	4	4	4	5	1	5	4	4	2	1	4	4	3	3	3	2	4	4	4	3	5	4	3	1	5	5	4	3	4	4	3	4	4	4	3	4	4
391	885秒	微信	N/A	42.84.232.246(辽宁-大连)	1	1	3	2	5	3	3	3	4	3	3	2	1	3	3	3	3	3	2	3	3	3	2	3	3	3	2	3	5	3	3	1	3	3	3	3	3	5	2	3	3	3	3	5	4
392	236秒	微信	N/A	42.84.233.161(辽宁-大连)	1	1	3	5	4	5	1	3	3	1	1	1	1	1	2	3	3	3	3	3	3	3	3	3	3	3	3	3	3	3	3	3	3	3	3	3	3	3	3	3	3	3	3	3	3
393	200秒	微信	N/A	42.84.232.204(辽宁-大连)	2	1	3	1	2	4	5	5	5	5	5	5	1	5	5	5	3	3	4	4	4	5	5	5	5	5	5	5	5	5	1	1	5	5	1	5	3	5	2	5	5	5	5	5	5
394	336秒	微信	N/A	42.84.232.128(辽宁-大连)	1	3	3	3	1	5	5	5	5	5	5	5	1	5	5	5	1	1	5	5	5	5	5	5	5	5	5	5	5	5	5	5	5	5	5	5	1	5	1	5	5	5	5	5	5
395	293秒	微信	N/A	42.84.238.40(辽宁-大连)	1	1	3	3	4	5	5	5	1	5	5	1	1	5	5	5	1	1	5	5	5	5	2	5	5	5	5	5	5	5	1	2	5	5	1	5	1	3	2	5	5	5	2	3	5
396	96秒	微信	N/A	42.84.233.207(辽宁-大连)	2	2	1	1	1	2	3	3	3	3	4	4	4	4	4	4	4	4	4	4	4	4	4	4	4	4	4	4	4	4	4	4	4	4	4	4	4	4	4	4	4	4	4	4	4
397	456秒	微信	N/A	123.246.34.205(辽宁-大连)	1	2	2	2	1	4	2	2	4	3	2	3	2	4	2	3	3	4	3	2	2	3	4	3	2	3	2	2	2	3	2	2	2	2	4	2	3	2	4	2	4	4	2	3	2
398	131秒	微信	N/A	39.144.55.87(辽宁-大连)	1	1	3	4	5	5	5	5	5	5	5	5	5	5	5	5	2	5	5	5	5	5	5	5	5	5	5	5	5	5	5	5	5	5	5	5	5	5	5	5	5	5	5	5	5
399	199秒	微信	N/A	42.84.232.147(辽宁-大连)	1	1	3	4	3	4	3	4	3	3	4	5	1	3	5	3	1	1	5	5	5	5	5	5	5	5	5	5	5	5	5	5	5	5	5	5	5	5	5	5	5	5	5	5	5
400	405秒	微信	N/A	42.84.234.112(辽宁-大连)	2	3	1	2	2	3	5	4	4	4	3	4	3	4	5	4	1	4	2	4	4	4	4	4	4	4	4	4	4	4	4	3	4	3	4	3	4	3	4	3	3	3	3	3	3
401	315秒	微信	N/A	39.144.55.121(辽宁-大连)	1	1	3	4	3	4	5	5	5	5	5	5	2	5	5	5	2	2	4	5	5	5	5	5	5	5	5	4	5	5	3	3	5	5	5	5	3	5	3	5	5	5	4	5	5
402	106秒	微信	N/A	39.152.149.121(辽宁-大连)	1	1	2	1	4	2	3	3	3	3	3	3	3	3	3	3	3	3	3	3	3	3	3	3	3	3	3	3	3	3	3	3	3	3	3	3	3	3	3	3	3	3	3	3	3
403	124秒	微信	N/A	42.84.232.16(辽宁-大连)	1	1	2	3	4	3	4	4	4	4	4	4	4	4	4	4	2	2	4	4	4	4	4	4	4	4	4	4	4	4	2	2	4	4	2	4	2	4	2	4	4	4	4	4	4
404	112秒	微信	N/A	223.104.237.93(辽宁-大连)	1	2	2	1	3	3	3	3	3	3	4	4	4	4	4	3	3	3	4	3	2	3	1	3	3	3	3	3	3	3	3	3	3	3	3	3	3	3	3	3	3	3	3	3	3
405	125秒	微信	N/A	182.204.3.56(辽宁-沈阳)	1	2	2	3	2	3	3	3	3	3	3	3	3	3	3	3	3	3	3	3	3	3	3	3	3	3	3	3	4	3	2	2	4	3	3	3	5	5	5	5	5	5	5	5	5
406	85秒	微信	N/A	39.144.55.86(辽宁-大连)	1	1	2	1	1	1	5	5	5	5	5	5	5	5	5	5	2	2	5	5	5	5	5	5	5	5	5	5	5	5	5	5	5	5	5	5	5	5	5	5	5	5	5	5	5
407	152秒	微信	N/A	223.160.149.103(辽宁-大连)	1	2	2	4	4	3	3	3	3	3	3	3	3	3	3	3	2	3	3	3	3	3	3	3	3	3	3	3	3	3	2	2	3	3	2	3	2	3	2	3	3	3	3	2	3
408	160秒	微信	N/A	123.246.44.255(辽宁-大连)	1	2	2	1	1	1	2	3	3	3	3	3	3	3	3	3	3	3	3	3	3	3	3	3	3	3	3	3	3	3	3	3	3	3	3	3	3	3	3	3	3	3	3	3	3
409	131秒	微信	N/A	223.104.237.110(辽宁-大连)	2	2	2	1	1	1	3	3	3	3	3	3	3	3	3	3	3	3	3	3	3	3	3	3	3	3	3	3	3	3	3	3	3	3	3	3	3	3	3	3	3	3	3	3	3
410	169秒	微信	N/A	123.246.50.94(辽宁-大连)	1	2	2	4	5	3	4	4	4	4	3	3	2	4	4	3	2	2	4	4	3	3	1	2	2	4	4	3	3	3	2	2	3	3	2	3	2	3	2	2	3	3	2	3	3
411	143秒	微信	N/A	39.144.55.67(辽宁-大连)	1	2	2	4	5	3	4	4	4	4	4	4	4	4	4	4	4	4	4	4	4	4	4	4	4	4	4	4	4	4	4	4	4	4	4	4	4	4	4	4	4	4	4	4	4
412	194秒	微信	N/A	39.152.149.64(辽宁-大连)	1	2	2	1	1	1	2	2	2	2	2	2	5	2	2	2	2	2	2	2	2	2	2	2	2	2	2	2	2	2	5	5	2	2	5	2	5	5	5	2	5	2	2	2	2
413	183秒	微信	N/A	39.144.55.87(辽宁-大连)	2	2	2	3	4	5	5	5	5	5	5	5	1	5	5	5	1	1	3	5	5	5	3	5	5	5	5	5	5	5	1	1	5	5	3	5	3	5	1	5	5	5	5	5	5
414	209秒	微信	N/A	223.160.150.29(辽宁-大连)	2	1	1	2	3	2	3	3	2	3	2	3	2	4	3	2	2	2	5	4	2	3	2	2	2	3	3	4	4	5	2	1	2	2	2	2	1	3	2	4	4	4	2	2	2
415	171秒	微信	N/A	223.104.177.112(辽宁-大连)	1	1	2	4	5	3	1	1	1	1	1	1	5	1	1	1	5	5	1	1	1	1	1	1	1	1	1	1	1	1	1	1	1	1	5	1	5	5	5	1	1	3	4	2	3
416	236秒	微信	N/A	39.144.55.72(辽宁-大连)	1	1	2	2	4	3	4	4	3	4	4	4	2	3	4	3	4	1	3	4	4	3	1	1	3	3	3	4	4	4	3	2	4	3	4	4	2	4	1	3	4	3	1	4	4
417	249秒	微信	N/A	39.144.55.98(辽宁-大连)	1	1	2	1	2	3	4	4	3	4	4	4	2	3	4	3	3	2	4	4	4	4	2	4	4	3	2	2	3	3	2	2	3	3	2	2	2	3	2	2	3	3	2	2	3
418	127秒	微信	N/A	39.144.55.115(辽宁-大连)	1	2	1	4	5	3	3	3	3	3	3	3	3	3	3	3	3	3	3	3	3	3	3	3	3	3	3	3	3	3	3	3	3	3	3	3	3	3	3	3	3	3	3	3	3
419	251秒	微信	N/A	123.246.59.101(辽宁-大连)	1	1	2	2	5	5	4	4	3	3	4	4	1	3	4	2	2	2	3	3	3	3	1	2	3	4	2	4	4	3	1	3	4	4	2	3	1	2	1	1	1	5	1	1	1
420	133秒	微信	N/A	42.84.233.164(辽宁-大连)	2	2	2	1	3	2	4	4	4	5	4	4	2	5	5	5	2	2	5	5	4	5	2	5	5	5	5	5	5	5	5	2	4	5	2	5	2	5	2	5	5	5	5	5	5
421	257秒	微信	N/A	39.144.55.81(辽宁-大连)	1	1	2	2	5	3	2	1	3	2	1	2	4	2	2	2	4	2	4	2	2	2	1	3	2	2	2	4	4	2	2	2	4	4	5	4	4	4	4	2	2	4	2	4	3
422	235秒	微信	N/A	42.84.234.9(辽宁-大连)	1	2	2	4	3	2	3	3	3	3	2	2	2	3	3	2	5	4	3	2	2	2	2	3	2	3	2	2	2	2	4	4	2	2	4	2	4	2	2	2	2	2	2	2	2
423	239秒	微信	N/A	123.246.45.23(辽宁-大连)	1	2	2	2	2	2	4	4	3	3	2	3	2	2	4	2	4	4	2	2	3	3	2	3	2	3	2	4	4	4	2	4	4	4	4	4	4	4	2	2	4	4	2	4	4
424	277秒	微信	N/A	39.152.149.11(辽宁-大连)	1	2	2	2	2	3	5	3	5	5	3	3	2	3	3	3	2	2	3	3	3	3	3	5	5	5	1	5	1	5	5	5	1	1	5	1	5	1	1	5	1	5	1	1	1
425	303秒	微信	N/A	123.246.45.112(辽宁-大连)	1	2	2	1	3	3	4	4	4	4	4	4	2	4	4	2	4	2	4	5	4	4	1	5	3	4	2	3	3	3	2	3	4	3	2	4	3	4	2	3	4	4	3	5	4
426	264秒	微信	N/A	39.152.149.16(辽宁-大连)	1	1	2	1	3	3	4	4	2	4	3	3	3	3	4	2	3	2	3	4	3	3	2	4	3	3	3	3	4	4	2	3	4	3	2	3	2	3	2	4	4	3	2	2	3
427	138秒	微信	N/A	42.84.234.56(辽宁-大连)	1	1	2	2	1	2	2	2	2	2	2	2	2	2	2	2	4	4	2	4	4	4	2	4	4	4	4	4	2	2	2	2	2	2	4	2	2	2	2	2	2	2	2	2	2
428	377秒	微信	N/A	39.152.149.111(辽宁-大连)	1	2	2	3	4	4	4	4	3	3	4	4	2	3	3	2	2	2	3	4	4	3	1	5	3	5	2	5	2	4	2	5	1	5	3	1	4	1	1	2	2	2	1	1	1
429	228秒	微信	N/A	39.152.149.78(辽宁-大连)	1	2	1	4	5	3	4	4	4	4	4	4	2	4	4	4	2	2	4	4	4	4	3	4	4	4	4	2	4	4	2	2	4	4	2	4	2	4	2	4	4	4	4	4	4
430	374秒	微信	N/A	39.152.151.232(辽宁-大连)	1	2	2	1	2	5	1	1	3	1	1	2	3	3	1	1	4	3	4	3	1	2	4	2	1	3	2	1	1	1	3	1	1	2	5	1	5	2	5	1	2	4	1	3	1
431	362秒	微信	N/A	182.204.49.109(辽宁-沈阳)	2	3	2	1	3	5	4	4	3	4	5	3	2	4	4	2	2	2	5	4	3	3	5	5	4	4	2	4	2	4	2	2	2	4	4	2	1	2	4	3	5	3	1	1	2
432	283秒	微信	N/A	182.204.58.12(辽宁-铁岭)	1	1	2	1	2	5	3	3	3	4	2	2	2	4	4	2	3	2	4	4	2	3	1	3	2	4	3	4	4	4	2	2	4	2	3	4	2	3	2	2	4	4	2	4	4
433	284秒	微信	N/A	42.84.232.76(辽宁-大连)	1	1	2	1	4	5	4	4	3	3	3	4	2	3	4	2	3	2	2	4	3	4	2	2	3	4	2	4	3	4	2	3	4	4	2	3	2	3	2	2	2	3	1	3	3
434	439秒	微信	N/A	123.246.62.201(辽宁-大连)	1	1	2	4	4	2	3	3	2	2	2	2	3	2	2	2	3	2	4	3	2	2	2	4	3	3	4	3	3	3	3	1	3	2	4	3	3	3	3	3	3	3	2	3	2
435	273秒	微信	N/A	123.184.140.140(辽宁-沈阳)	2	1	2	4	5	3	3	4	2	4	4	3	3	4	4	3	3	2	4	4	3	3	3	4	4	4	4	4	4	4	3	2	4	3	2	3	3	4	2	3	4	3	3	3	3
436	424秒	微信	N/A	182.204.60.213(辽宁-沈阳)	1	1	2	4	5	3	4	4	4	4	4	4	2	4	4	3	1	2	4	4	4	4	2	4	4	3	4	4	5	4	2	1	5	2	2	4	2	4	2	3	4	4	2	4	5
437	477秒	微信	N/A	223.102.86.34(辽宁-大连)	1	1	2	4	5	3	4	4	5	5	3	3	3	5	5	3	3	2	4	4	4	3	2	4	5	5	3	4	5	5	4	1	5	3	3	5	3	5	1	3	5	4	4	5	5
438	368秒	微信	N/A	39.152.151.228(辽宁-大连)	1	1	2	3	2	2	3	2	4	3	3	4	2	3	3	3	2	2	3	3	4	4	1	4	3	4	2	4	3	4	2	4	2	4	3	3	3	2	3	2	3	4	3	3	2
439	313秒	微信	N/A	123.246.57.248(辽宁-大连)	1	1	2	3	4	3	4	3	4	3	3	3	4	3	3	2	5	3	3	3	3	3	3	3	3	4	2	4	5	5	3	2	5	3	4	5	4	5	3	3	3	4	4	5	5
440	112秒	微信	N/A	39.144.60.229(辽宁-沈阳)	1	2	2	4	4	3	5	5	5	5	5	4	5	4	5	5	4	3	5	5	5	5	5	5	5	5	5	5	5	5	1	3	5	5	5	5	5	5	4	4	4	5	5	5	5
441	155秒	微信	N/A	39.144.55.66(辽宁-大连)	1	2	2	1	3	3	4	3	5	3	3	2	3	3	3	2	3	3	3	3	3	3	3	3	3	3	3	3	3	3	3	3	3	3	3	3	3	3	3	3	3	3	3	3	3
442	275秒	微信	N/A	42.84.232.96(辽宁-大连)	1	2	2	3	4	3	4	4	4	4	3	2	4	4	3	2	4	2	2	4	2	2	1	2	2	5	3	5	4	2	2	1	2	4	1	3	2	5	1	2	4	3	4	2	3
443	582秒	微信	N/A	39.152.149.35(辽宁-大连)	1	1	2	1	1	4	4	4	4	3	3	4	2	4	4	3	3	1	5	4	3	4	2	3	3	3	5	2	3	2	2	5	3	2	5	2	2	5	3	1	1	4	1	5	4
444	234秒	微信	N/A	123.246.57.135(辽宁-大连)	1	1	2	2	3	3	5	5	5	5	5	5	1	5	5	5	1	1	5	5	5	5	1	5	5	5	5	5	5	5	1	1	5	5	1	5	1	5	1	5	5	5	5	5	5
445	162秒	微信	N/A	42.84.238.53(辽宁-大连)	1	1	2	2	3	3	4	4	4	4	4	4	2	4	4	4	2	4	3	4	4	4	3	4	4	4	4	4	4	4	4	4	4	4	4	4	4	4	4	4	4	4	4	4	4
446	800秒	微信	N/A	39.152.151.176(辽宁-大连)	1	1	2	3	2	2	2	4	1	3	2	1	2	3	2	1	4	4	3	3	3	1	3	3	4	4	4	4	3	2	2	4	3	2	3	3	3	4	3	1	3	2	1	3	3
447	85秒	微信	N/A	42.84.233.48(辽宁-大连)	1	1	2	4	5	3	3	3	3	3	3	3	3	3	3	3	3	3	3	3	3	3	3	3	3	3	3	3	3	3	3	3	3	3	3	3	3	3	3	3	3	3	3	3	3
448	138秒	微信	N/A	39.144.55.122(辽宁-大连)	2	1	1	1	3	5	3	3	4	3	2	3	2	2	2	2	3	3	3	2	1	2	4	4	2	2	2	2	3	4	3	1	3	2	3	2	5	4	4	4	4	4	1	2	3
449	276秒	微信	N/A	42.84.232.233(辽宁-大连)	1	2	2	1	4	5	3	3	3	3	3	3	3	3	3	3	3	3	3	3	3	3	3	3	3	3	3	3	3	3	3	3	3	3	3	3	3	3	3	3	3	3	3	3	3
450	232秒	微信	N/A	39.152.151.204(辽宁-大连)	1	2	2	2	3	2	3	3	4	3	2	2	2	3	2	3	3	3	3	3	2	2	1	4	2	2	2	2	3	2	3	2	3	3	3	2	3	3	2	2	3	3	2	3	3
451	2354秒	微信	N/A	182.204.39.195(辽宁-大连)	2	3	2	1	4	4	3	3	3	2	2	3	2	3	3	2	4	4	4	4	4	4	4	4	4	4	4	4	2	2	4	2	2	2	4	2	4	3	4	2	4	2	2	4	2
452	149秒	微信	N/A	182.204.38.181(辽宁-铁岭)	1	2	2	2	4	3	3	3	3	1	3	3	3	3	5	5	2	2	4	5	5	5	3	4	4	3	4	4	4	4	4	2	4	4	4	4	2	4	2	4	4	4	4	4	4
453	3370秒	微信	N/A	42.84.233.120(辽宁-大连)	2	2	2	3	5	4	4	3	2	4	4	3	4	4	3	3	4	4	4	4	4	3	4	3	4	2	4	3	4	2	3	2	4	2	4	4	4	4	4	2	4	2	1	3	4
454	179秒	微信	N/A	42.84.233.43(辽宁-大连)	1	1	2	4	5	3	3	3	3	5	3	3	2	4	4	4	2	2	2	4	4	4	1	4	4	4	4	3	1	3	2	2	1	2	5	1	2	1	5	3	3	3	2	1	1
455	4546秒	微信	N/A	39.152.149.48(辽宁-大连)	2	1	1	2	5	3	4	4	2	3	3	4	2	3	3	3	2	2	3	3	3	4	2	3	3	3	3	3	4	4	2	2	5	3	3	3	2	3	2	2	3	3	2	3	3
456	161秒	微信	N/A	123.246.46.74(辽宁-大连)	1	2	2	4	5	3	4	4	4	4	4	4	4	4	4	4	4	4	4	4	4	4	4	4	4	4	4	4	3	5	4	1	5	2	3	4	4	4	4	4	4	4	4	4	4
457	207秒	微信	N/A	223.104.237.35(辽宁-大连)	2	2	2	5	5	3	5	5	5	5	4	3	5	5	4	3	3	5	5	5	5	5	2	3	3	5	2	2	5	5	5	5	5	3	3	5	4	5	2	4	5	5	5	5	5
458	9279秒	微信	N/A	42.84.234.26(辽宁-大连)	1	2	2	3	3	3	3	3	3	3	3	3	2	3	3	4	2	2	4	4	3	4	4	4	4	4	4	4	5	4	2	2	5	4	2	4	4	4	2	4	4	4	4	4	4
459	307秒	微信	N/A	123.246.45.159(辽宁-大连)	2	2	1	1	2	5	4	3	4	4	4	4	2	4	4	2	3	3	4	4	4	4	1	4	4	4	2	5	4	4	2	1	4	2	5	3	4	4	4	3	5	4	5	5	4
460	170秒	微信	N/A	123.184.134.151(辽宁-沈阳)	2	2	1	1	2	3	4	3	3	3	3	3	1	2	2	2	3	3	3	3	3	3	3	3	3	3	3	3	1	4	3	1	2	2	4	1	3	2	4	4	4	4	2	4	1
461	562秒	微信	N/A	39.144.55.99(辽宁-大连)	2	2	1	1	2	2	2	4	2	2	2	4	3	3	3	2	4	4	4	2	4	2	3	2	2	2	1	5	5	2	4	4	5	2	2	2	4	4	2	2	3	2	2	2	4
462	107秒	微信	N/A	42.84.233.242(辽宁-大连)	1	1	2	4	5	4	5	5	5	5	5	5	5	5	5	5	5	5	5	5	5	5	5	5	5	5	5	5	5	5	5	5	5	5	5	5	5	5	5	5	5	5	5	5	5
463	279秒	微信	N/A	39.144.55.100(辽宁-大连)	2	2	2	2	3	3	2	2	2	1	2	2	2	2	2	2	2	2	4	4	4	3	2	3	3	2	3	4	4	4	2	1	4	4	2	4	3	3	2	3	3	3	3	3	3
464	139秒	微信	N/A	116.3.203.236(辽宁-大连)	1	2	2	2	2	2	5	3	4	3	3	3	3	3	4	4	5	4	4	4	2	1	3	3	3	3	4	4	3	3	3	4	4	3	3	4	3	4	3	2	3	3	4	3	4
465	156秒	微信	N/A	42.84.238.126(辽宁-大连)	1	2	2	1	2	3	2	2	2	2	2	2	1	2	2	2	1	1	2	2	2	2	1	2	2	2	2	2	2	2	1	1	2	2	2	2	1	2	1	2	2	2	2	2	2
466	123秒	微信	N/A	39.152.149.3(辽宁-大连)	1	2	2	2	3	3	2	3	3	3	2	2	2	2	2	2	2	2	2	2	2	4	2	2	2	2	2	5	3	3	3	3	3	3	3	3	3	3	3	3	1	5	3	3	3
467	296秒	微信	N/A	223.104.237.39(辽宁-大连)	2	2	2	1	3	2	5	4	4	4	5	4	2	4	4	4	3	2	4	4	2	4	2	4	3	5	4	3	4	4	3	2	5	4	4	3	3	5	3	4	4	4	3	3	4
468	131秒	微信	N/A	182.204.20.249(辽宁-沈阳)	1	2	2	1	2	3	4	4	4	4	4	4	4	4	4	4	4	4	4	4	4	4	4	4	4	4	4	4	4	4	4	4	4	4	4	4	4	4	4	4	4	4	4	4	4
469	439秒	微信	N/A	182.204.35.80(辽宁-沈阳)	1	2	2	4	5	2	4	4	4	5	3	4	2	5	4	4	3	1	3	2	5	5	5	2	3	3	4	5	5	4	2	2	5	4	1	5	4	5	1	3	5	4	3	5	5
470	215秒	微信	N/A	42.84.232.73(辽宁-大连)	1	2	2	4	5	2	5	5	5	5	5	5	2	5	5	5	1	1	5	5	5	5	5	5	5	5	5	5	5	5	1	3	3	3	3	3	3	3	1	3	3	3	3	3	3
471	119秒	微信	N/A	39.152.151.201(辽宁-大连)	1	2	2	1	2	5	2	2	2	2	2	2	2	2	2	2	2	2	2	2	2	2	2	2	2	2	2	2	2	2	2	2	2	4	3	3	2	4	2	4	4	4	3	4	4
472	579秒	微信	N/A	182.204.62.118(辽宁-沈阳)	1	2	2	2	2	3	4	4	3	3	3	2	2	4	3	4	4	2	4	3	2	3	1	2	3	2	4	4	3	4	3	2	3	3	2	2	3	3	3	4	4	3	2	3	3
473	111秒	微信	N/A	42.84.232.85(辽宁-大连)	1	1	2	4	5	3	3	3	3	3	3	3	3	3	3	3	3	3	3	3	3	3	3	3	3	3	3	3	3	3	3	3	3	3	3	3	3	3	3	3	3	3	3	3	3
474	108秒	微信	N/A	39.144.55.114(辽宁-大连)	1	1	1	2	3	3	3	4	3	3	3	3	4	4	4	4	4	4	4	4	4	4	4	4	4	4	4	4	4	4	4	4	4	4	4	4	4	4	4	4	4	4	4	4	4
475	290秒	微信	N/A	39.144.55.117(辽宁-大连)	1	2	2	2	3	2	4	4	4	4	2	2	3	2	4	2	3	3	1	4	3	4	1	4	3	3	3	4	3	3	2	2	3	3	4	2	5	5	4	2	3	2	2	3	4
476	208秒	微信	N/A	39.152.149.98(辽宁-大连)	1	2	2	1	1	1	3	5	5	5	4	3	1	5	5	5	3	1	5	5	5	5	1	1	5	4	1	4	4	4	2	1	2	4	4	2	2	2	4	2	3	4	2	2	2
477	222秒	微信	N/A	42.84.234.72(辽宁-大连)	1	1	2	1	1	1	3	3	3	3	2	2	2	2	2	2	3	3	3	3	2	2	1	2	2	3	3	3	3	3	3	3	3	3	3	3	3	3	3	3	3	3	3	3	3
478	214秒	微信	N/A	39.144.55.124(辽宁-大连)	1	3	2	1	1	3	3	3	3	4	3	2	3	3	4	3	3	3	4	3	3	4	3	3	3	3	3	3	3	3	3	3	3	3	3	3	3	3	3	3	3	3	3	3	3
479	164秒	微信	N/A	223.102.73.86(辽宁-大连)	1	1	3	1	3	3	3	3	3	3	4	3	3	4	3	3	3	3	4	3	3	3	4	4	4	4	3	4	4	3	2	4	4	2	1	3	3	3	3	4	4	3	4	4	2
480	157秒	微信	N/A	39.144.55.109(辽宁-大连)	1	3	3	4	4	5	5	5	5	5	4	5	1	5	5	5	5	5	5	5	5	3	3	5	5	5	5	5	5	5	1	1	5	5	5	5	2	5	2	5	5	5	5	5	5
481	281秒	微信	N/A	42.84.233.255(辽宁-大连)	1	3	3	4	5	4	4	4	4	4	4	4	2	3	4	4	3	3	4	3	2	3	1	3	2	3	2	5	5	3	3	1	5	2	3	2	3	3	4	3	5	3	3	5	3
482	538秒	微信	N/A	42.84.232.69(辽宁-大连)	1	3	3	4	4	4	4	4	5	4	4	4	4	4	4	4	4	4	4	5	5	3	4	4	3	4	5	4	5	4	2	1	4	4	3	4	3	3	2	3	4	4	2	4	4
483	256秒	微信	N/A	39.144.55.74(辽宁-大连)	1	3	3	3	4	4	5	5	5	5	5	5	3	5	5	5	3	3	5	5	5	5	5	5	3	5	5	5	5	5	3	3	5	5	5	3	5	5	3	5	5	5	5	5	5
484	214秒	微信	N/A	39.144.55.76(辽宁-大连)	1	1	1	4	5	4	3	3	2	4	2	3	4	4	4	2	4	3	3	4	2	3	4	4	4	4	4	4	3	3	3	3	3	3	3	3	5	4	2	2	4	3	2	5	3
485	643秒	微信	N/A	113.231.68.195(辽宁-铁岭)	2	3	1	1	4	3	4	4	3	4	2	5	1	4	4	3	1	3	5	4	3	4	1	4	4	5	4	1	5	5	1	2	5	5	1	4	2	4	1	5	4	4	4	5	5
486	91秒	微信	N/A	39.144.55.65(辽宁-大连)	2	3	1	1	1	1	2	2	2	2	2	4	4	4	4	4	4	4	4	4	4	4	4	4	4	4	4	4	4	4	4	4	4	4	4	4	4	4	4	4	4	4	4	4	4
487	332秒	微信	N/A	113.231.68.195(辽宁-铁岭)	2	2	2	2	3	3	5	5	5	5	5	5	1	5	5	5	1	1	5	5	5	5	1	5	5	5	5	5	5	5	1	1	5	5	1	5	1	5	1	5	5	5	5	5	5
488	422秒	微信	N/A	39.144.58.146(辽宁-铁岭)	2	1	2	1	3	3	4	4	5	4	4	4	3	5	3	4	2	2	4	4	4	4	4	4	4	4	4	3	4	4	3	4	4	4	2	4	4	4	2	4	3	4	2	3	4
489	472秒	微信	N/A	113.231.68.195(辽宁-铁岭)	2	3	1	1	3	3	4	5	4	3	3	4	2	4	3	3	1	3	5	4	3	4	5	5	4	3	3	5	5	5	1	1	5	5	1	5	2	5	1	5	4	5	2	5	5
490	326秒	微信	N/A	123.246.52.11(辽宁-大连)	1	2	3	4	5	4	4	4	1	4	4	4	1	1	4	2	1	1	3	4	3	4	1	4	4	4	3	4	5	5	1	1	5	5	1	5	1	5	1	5	5	5	5	5	5
491	765秒	微信	N/A	39.152.149.104(辽宁-大连)	2	1	2	2	3	1	3	4	3	5	2	5	5	3	3	1	1	1	3	3	3	5	1	5	4	5	5	2	2	5	1	2	3	4	4	2	1	4	2	3	3	3	1	1	3
492	123秒	微信	N/A	42.84.238.120(辽宁-大连)	1	2	3	4	5	5	4	3	3	3	3	3	3	3	3	3	3	3	3	3	3	3	3	2	4	4	3	4	3	4	3	2	4	3	2	3	2	4	3	2	3	2	1	3	4
493	89秒	微信	N/A	39.144.55.100(辽宁-大连)	1	3	3	2	2	2	4	4	4	4	3	3	3	3	3	3	3	3	3	3	4	4	4	4	4	4	4	4	3	3	5	3	3	5	5	3	5	5	4	5	4	5	4	4	4
494	245秒	微信	N/A	182.204.37.9(辽宁-铁岭)	2	3	3	2	5	4	4	4	4	4	4	4	2	2	4	3	2	3	4	3	3	3	3	3	3	3	3	3	4	4	2	1	4	4	2	4	3	4	1	4	4	4	4	4	4
495	385秒	微信	N/A	39.144.55.92(辽宁-大连)	1	3	3	4	5	3	1	5	4	4	3	4	2	4	4	4	2	2	3	4	4	4	1	3	3	3	3	5	5	5	2	1	5	3	2	5	2	3	1	2	4	4	3	3	5
496	166秒	微信	N/A	182.204.40.77(辽宁-沈阳)	1	3	3	4	4	3	5	5	5	5	5	5	5	5	5	5	5	5	5	5	5	5	5	5	5	5	5	5	5	5	3	1	3	3	3	1	3	1	3	3	3	3	3	3	3
497	227秒	微信	N/A	39.144.55.116(辽宁-大连)	1	1	2	2	2	2	3	3	3	4	4	4	4	4	4	4	2	2	4	4	4	4	1	2	2	4	4	4	4	4	4	2	4	4	2	4	2	4	2	4	4	4	4	4	4
498	93秒	微信	N/A	175.190.117.5(辽宁-大连)	1	3	3	3	5	4	4	4	4	4	4	4	4	4	4	4	4	4	4	4	4	4	4	4	4	4	4	4	4	4	4	4	4	4	4	4	4	4	4	4	4	4	4	4	4
499	96秒	微信	N/A	182.204.29.79(辽宁-沈阳)	1	4	3	3	3	2	3	3	3	3	3	3	3	3	3	5	3	3	3	5	5	3	3	4	4	2	2	2	2	4	4	4	4	4	4	4	4	4	4	4	4	4	3	4	3
500	366秒	微信	N/A	39.144.55.70(辽宁-大连)	1	1	3	5	5	4	5	5	4	4	4	5	1	5	4	5	2	4	4	4	5	5	3	5	5	5	5	4	5	5	2	1	5	5	5	5	4	4	1	4	4	5	4	4	5
501	372秒	微信	N/A	39.144.55.122(辽宁-大连)	1	2	3	4	5	4	5	4	4	4	4	3	3	3	3	3	3	3	3	3	3	4	4	4	4	4	4	4	4	4	4	4	4	4	4	2	4	2	4	2	3	3	2	2	2
502	144秒	微信	N/A	182.204.40.33(辽宁-沈阳)	1	1	2	4	5	3	3	2	2	2	3	2	3	2	2	2	2	2	2	2	2	2	2	2	2	2	2	2	2	2	2	2	2	2	2	2	2	2	2	2	2	2	2	2	2
503	115秒	微信	N/A	39.144.55.88(辽宁-大连)	1	1	2	2	2	2	5	5	5	5	5	5	5	5	5	5	5	5	5	5	5	5	5	5	5	5	5	5	5	5	5	5	5	5	5	5	1	5	1	5	5	5	5	5	5
504	300秒	微信	N/A	182.204.30.152(辽宁-沈阳)	1	1	2	1	3	3	4	4	4	3	3	2	5	2	4	2	3	4	4	5	5	3	2	5	3	5	3	5	1	3	2	1	1	2	5	2	2	1	4	2	3	4	1	1	1
505	297秒	微信	N/A	39.152.149.17(辽宁-大连)	1	1	2	1	1	2	2	2	3	3	1	1	5	3	2	1	5	4	3	2	1	1	1	2	1	4	2	3	1	3	5	2	1	1	5	1	5	3	5	1	3	2	1	4	2
506	131秒	微信	N/A	39.144.55.109(辽宁-大连)	1	3	3	1	3	3	3	3	3	3	3	3	3	3	3	3	3	3	3	3	3	3	3	3	3	3	3	3	3	3	3	3	3	3	3	3	3	3	3	3	3	3	3	3	3
507	131秒	微信	N/A	42.84.232.191(辽宁-大连)	1	1	2	4	5	4	3	3	4	3	2	3	3	3	4	2	3	3	3	3	3	3	3	3	3	3	3	3	5	3	2	3	3	3	3	3	3	4	3	4	4	3	4	3	4
508	169秒	微信	N/A	36.129.139.14(辽宁-大连)	1	1	1	5	5	5	5	5	5	5	5	5	5	5	5	2	2	1	2	5	5	5	1	1	1	5	1	1	5	5	1	1	5	5	3	5	1	5	1	5	5	5	5	5	5
509	199秒	微信	N/A	182.204.2.84(辽宁-沈阳)	1	1	1	2	4	3	4	4	3	4	4	4	2	4	4	4	3	2	4	4	3	4	2	4	2	4	4	4	4	4	3	2	4	2	4	4	3	4	2	3	4	3	2	4	4
510	206秒	微信	N/A	39.144.55.93(辽宁-大连)	1	1	2	3	3	3	4	4	4	4	3	3	2	4	4	3	3	2	3	3	3	4	2	3	3	4	2	4	5	4	2	2	4	3	2	4	3	4	2	3	4	3	4	4	4
511	213秒	微信	N/A	39.144.55.120(辽宁-大连)	1	1	2	3	2	3	4	4	5	5	4	3	1	5	3	5	4	2	5	4	4	4	1	4	2	3	2	3	3	4	2	1	5	2	2	5	4	5	1	3	5	3	5	5	5
512	191秒	微信	N/A	42.84.232.224(辽宁-大连)	1	1	1	3	3	5	5	5	5	5	5	4	2	4	5	5	2	2	4	5	5	5	5	5	5	5	5	4	5	4	2	2	5	5	5	5	5	5	1	4	5	5	5	5	5
513	211秒	微信	N/A	223.104.176.178(辽宁-大连)	1	3	3	4	5	4	5	5	5	5	5	5	1	5	5	5	1	1	5	5	5	5	5	5	5	5	5	5	5	5	1	1	5	5	5	1	1	5	3	3	5	5	5	5	3
514	225秒	微信	N/A	39.144.55.69(辽宁-大连)	1	1	2	3	3	3	3	3	3	3	3	3	3	3	3	2	2	2	3	3	3	3	2	3	3	3	3	3	4	3	2	2	3	3	3	3	2	3	2	3	3	3	2	3	3
515	217秒	微信	N/A	123.184.140.144(辽宁-沈阳)	1	1	2	3	3	1	5	5	5	5	5	5	1	5	5	5	1	1	5	5	5	5	5	5	5	5	5	5	5	5	1	1	5	5	1	5	5	5	1	5	5	5	5	5	5
516	234秒	微信	N/A	42.84.238.99(辽宁-大连)	1	1	2	2	5	3	5	5	5	4	4	4	4	4	4	3	3	3	3	3	3	3	3	3	3	4	4	4	4	4	4	4	4	4	4	4	4	3	3	4	3	3	4	2	4
517	235秒	微信	N/A	182.204.48.226(辽宁-沈阳)	1	1	2	2	4	3	4	4	3	3	3	3	3	2	3	3	3	3	4	4	3	3	2	3	3	3	3	5	5	5	1	1	5	4	3	3	1	5	1	3	3	3	3	5	5
518	242秒	微信	N/A	124.93.237.23(辽宁-大连)	1	1	2	4	4	3	3	3	3	3	3	4	1	4	4	4	2	2	4	4	4	2	2	4	4	4	4	4	4	4	2	2	4	4	2	4	2	4	2	4	4	4	2	2	4
519	242秒	微信	N/A	223.160.148.104(辽宁-大连)	1	1	2	1	3	3	4	4	4	4	4	3	3	4	3	4	2	4	3	3	3	3	3	4	4	4	4	4	3	4	2	2	3	4	3	3	3	4	3	2	4	3	2	2	2
520	227秒	微信	N/A	123.246.56.225(辽宁-大连)	1	1	2	2	2	2	4	4	5	4	3	4	2	3	3	2	1	1	3	3	3	3	3	3	3	3	3	3	4	3	3	2	5	3	3	3	3	3	2	1	3	3	2	3	3
521	237秒	微信	N/A	42.84.232.237(辽宁-大连)	1	1	2	4	4	4	5	5	5	5	5	4	2	5	5	4	1	1	5	5	5	5	2	5	5	5	5	5	5	5	1	1	5	5	1	5	1	5	1	4	4	4	2	5	5
522	244秒	微信	N/A	39.144.55.104(辽宁-大连)	1	3	3	3	3	4	5	5	5	5	5	4	2	5	5	5	2	2	4	4	4	4	3	4	4	4	4	4	4	5	2	3	4	4	4	3	4	4	2	4	4	4	3	4	4
523	244秒	微信	N/A	42.84.234.57(辽宁-大连)	1	1	3	3	4	4	3	4	3	4	3	4	2	3	3	3	2	2	3	3	3	3	2	3	3	3	3	4	3	3	2	2	3	3	3	3	3	3	2	3	3	3	3	3	3
524	257秒	微信	N/A	39.144.55.100(辽宁-大连)	1	1	3	4	5	2	4	4	4	4	4	4	4	4	3	2	5	4	3	2	4	4	2	4	4	2	4	3	3	3	4	2	3	2	5	3	4	4	4	2	4	3	3	3	3
525	272秒	微信	N/A	42.84.232.190(辽宁-大连)	1	1	2	2	3	3	5	5	5	5	4	4	1	5	4	4	1	2	4	4	4	4	2	4	4	4	3	5	4	4	2	1	4	4	2	4	1	4	1	3	4	4	4	4	4
526	263秒	微信	N/A	182.204.53.5(辽宁-沈阳)	1	1	2	2	5	3	4	5	3	5	4	4	4	4	4	4	3	2	2	4	3	4	1	4	4	4	4	4	5	4	3	3	4	5	3	4	3	5	1	2	4	4	4	4	4
527	254秒	微信	N/A	223.104.237.125(辽宁-大连)	1	1	2	3	3	3	4	4	4	5	5	5	4	5	5	5	1	2	5	5	5	5	1	5	3	5	5	5	5	5	1	1	5	5	5	5	1	4	1	4	5	5	4	4	5
528	281秒	微信	N/A	42.84.238.18(辽宁-大连)	1	1	2	2	3	3	3	3	3	3	3	3	1	3	3	3	2	2	3	3	3	3	2	3	3	4	2	4	5	4	2	2	5	4	2	5	2	4	2	2	4	4	4	4	4
529	271秒	微信	N/A	42.84.232.152(辽宁-大连)	1	1	3	2	5	4	3	3	3	3	3	3	2	4	4	2	5	1	4	3	3	3	3	3	3	3	3	5	5	4	1	1	5	4	2	5	3	5	1	2	4	4	3	3	5
530	295秒	微信	N/A	42.84.232.230(辽宁-大连)	1	1	2	4	5	3	4	4	3	3	3	3	2	4	4	3	2	1	4	4	3	4	2	5	4	4	4	5	4	4	2	1	4	4	4	4	2	4	1	4	4	3	4	3	3
531	284秒	微信	N/A	123.246.179.87(辽宁-辽阳)	1	1	3	2	2	2	1	2	2	3	1	2	4	2	4	2	4	4	3	2	2	2	2	2	2	2	4	1	1	2	3	5	1	1	5	1	3	1	5	1	1	1	1	1	1
532	304秒	微信	N/A	42.84.232.201(辽宁-大连)	1	1	2	1	3	3	4	4	3	3	4	4	2	4	4	4	2	2	3	3	3	4	2	5	5	5	5	2	5	5	2	2	5	5	2	5	1	3	2	4	3	5	3	3	4
533	315秒	微信	N/A	39.144.55.69(辽宁-大连)	1	1	2	1	3	4	4	4	4	3	3	3	2	3	3	3	4	2	2	3	2	3	1	3	2	4	3	2	4	4	3	2	4	4	4	3	4	2	2	2	4	3	4	2	2
534	343秒	微信	N/A	39.144.55.91(辽宁-大连)	1	1	2	4	4	3	4	4	3	4	4	3	2	3	4	4	2	2	1	4	3	4	3	4	3	3	2	2	5	3	2	2	4	4	3	5	2	2	2	3	3	3	2	3	4
535	356秒	微信	N/A	39.144.55.93(辽宁-大连)	1	1	2	2	3	2	3	3	3	3	3	3	2	3	3	2	3	2	2	3	2	3	3	3	2	3	2	4	4	4	2	3	3	2	3	3	2	3	2	4	3	3	3	2	3
536	121秒	微信	N/A	223.104.176.187(辽宁-大连)	1	2	2	4	5	3	4	4	4	4	3	4	2	4	4	4	2	2	4	4	4	4	3	4	3	3	4	3	4	3	4	3	3	4	3	4	4	4	4	4	3	3	4	3	4
537	116秒	微信	N/A	42.84.233.18(辽宁-大连)	1	1	1	1	1	1	3	3	3	3	3	3	3	3	3	3	3	3	3	3	3	3	3	3	3	3	3	3	3	3	3	3	3	3	3	3	3	3	3	3	3	3	3	3	3
538	98秒	微信	N/A	42.84.238.17(辽宁-大连)	1	2	2	2	3	3	5	5	5	5	5	5	5	5	5	5	1	1	5	5	5	5	4	5	5	5	5	5	5	5	1	3	3	3	3	3	3	3	3	3	3	3	3	3	3
539	105秒	微信	N/A	123.246.36.76(辽宁-大连)	1	2	2	1	1	1	4	3	3	3	3	3	3	3	3	3	3	3	3	3	3	3	3	3	3	3	3	3	3	3	3	3	3	3	3	3	3	3	3	3	3	3	3	5	3
540	121秒	微信	N/A	42.84.232.254(辽宁-大连)	1	2	2	1	3	4	5	4	4	4	4	4	4	4	4	4	4	2	4	4	4	4	2	4	2	4	4	4	4	4	4	4	4	4	4	4	4	4	4	4	4	4	4	4	4
541	128秒	微信	N/A	42.84.234.75(辽宁-大连)	1	2	2	1	4	3	3	3	3	3	3	3	3	3	3	3	3	3	3	3	3	3	3	3	3	3	3	3	3	3	3	3	3	3	3	3	3	3	3	3	3	3	3	3	3
542	130秒	微信	N/A	42.84.234.74(辽宁-大连)	1	2	2	4	4	3	2	2	3	3	3	3	3	3	3	3	3	3	3	3	3	3	3	3	3	3	3	3	3	3	3	3	3	3	3	3	3	3	3	3	3	3	3	3	3
543	130秒	微信	N/A	42.84.233.31(辽宁-大连)	1	2	2	1	5	4	5	5	5	5	4	5	5	5	5	5	1	5	5	5	5	5	5	5	5	5	5	5	5	5	5	5	5	5	2	5	1	5	1	5	5	5	5	5	5
544	138秒	微信	N/A	39.144.55.108(辽宁-大连)	1	2	2	1	3	2	3	3	3	3	3	3	2	3	3	3	2	2	3	3	3	3	3	3	3	3	3	3	3	3	3	3	3	3	3	3	3	3	3	3	3	3	3	3	3
545	140秒	微信	N/A	39.144.55.108(辽宁-大连)	1	2	2	3	2	2	5	5	5	5	1	5	3	3	3	3	3	3	3	3	3	3	3	3	3	3	3	3	5	3	3	3	5	3	3	3	3	3	3	3	3	3	3	3	3
546	140秒	微信	N/A	42.84.232.211(辽宁-大连)	1	2	2	1	3	3	3	4	3	4	4	4	4	4	4	4	4	4	4	4	4	4	4	4	4	4	4	4	4	4	4	4	4	4	2	4	4	4	4	4	4	4	4	4	4
547	137秒	微信	N/A	39.144.55.100(辽宁-大连)	1	2	2	2	3	3	4	4	4	4	3	3	3	4	4	4	4	4	4	3	4	4	4	5	5	4	4	4	4	4	3	4	4	4	4	3	3	4	3	3	4	4	4	4	4
548	146秒	微信	N/A	42.84.232.158(辽宁-大连)	1	1	2	4	5	3	5	5	5	5	3	5	5	5	5	4	2	2	4	4	4	4	4	4	4	4	4	4	4	4	2	3	3	3	2	3	3	4	2	3	3	3	5	5	5
549	146秒	微信	N/A	39.144.55.118(辽宁-大连)	1	2	2	3	3	2	4	3	4	4	4	3	3	3	4	4	2	4	4	4	3	4	4	4	4	4	3	3	3	4	3	4	3	4	3	4	3	4	3	4	3	4	3	4	3
550	156秒	微信	N/A	42.84.232.60(辽宁-大连)	1	2	2	2	3	3	3	3	3	3	3	3	4	3	3	3	3	3	3	3	3	3	1	3	3	3	3	3	3	2	3	3	3	3	3	3	3	3	3	3	3	3	3	3	3
551	162秒	微信	N/A	182.204.35.214(辽宁-沈阳)	1	2	2	5	5	4	4	4	3	4	4	4	2	4	4	4	2	2	2	4	4	4	4	4	4	4	4	4	4	4	2	2	4	4	2	4	4	4	4	4	4	4	4	4	4
552	157秒	微信	N/A	42.84.233.161(辽宁-大连)	1	2	2	4	4	2	3	3	5	5	5	3	3	3	3	3	2	3	3	3	3	3	3	3	3	3	3	3	3	3	3	3	3	3	3	3	3	3	3	3	3	3	3	3	3
553	178秒	微信	N/A	42.84.234.40(辽宁-大连)	1	2	2	4	3	4	3	3	3	3	3	3	3	3	3	3	3	3	3	3	3	3	3	3	3	3	3	3	5	3	5	3	3	3	3	3	5	3	3	3	3	3	3	3	3
554	179秒	微信	N/A	42.84.234.43(辽宁-大连)	1	2	2	4	5	3	3	3	2	3	5	5	2	3	2	2	3	2	2	3	3	3	2	3	3	2	3	3	3	3	3	3	3	3	3	3	3	3	3	3	3	3	2	2	3
555	188秒	微信	N/A	42.84.234.39(辽宁-大连)	1	2	2	4	3	3	5	5	5	5	5	5	5	5	5	5	1	1	5	5	5	5	1	5	5	5	5	5	5	5	1	1	5	5	1	5	1	5	1	5	5	5	5	5	5
556	193秒	微信	N/A	42.84.233.222(辽宁-大连)	1	2	2	4	5	4	4	4	4	4	5	5	1	5	5	5	1	1	5	5	5	5	2	5	5	5	5	5	5	5	1	2	5	3	5	2	5	5	4	1	1	2	2	2	4
557	205秒	微信	N/A	39.144.55.79(辽宁-大连)	1	2	2	4	3	3	5	5	5	5	5	5	3	3	3	3	1	5	3	3	3	3	3	3	3	3	3	1	5	5	4	4	4	4	4	4	4	4	4	4	4	4	4	4	4
558	206秒	微信	N/A	42.84.234.115(辽宁-大连)	1	2	2	3	3	3	4	4	4	4	4	4	2	4	4	4	1	1	4	4	4	4	2	4	3	4	4	4	4	4	2	2	3	4	3	3	4	4	3	3	4	3	4	3	4
559	221秒	微信	N/A	42.84.233.210(辽宁-大连)	1	2	2	4	5	3	5	5	4	5	5	5	1	5	5	5	1	1	5	5	5	5	1	3	1	5	5	5	5	5	2	2	5	5	2	5	2	2	1	4	3	5	5	5	5
560	239秒	微信	N/A	123.246.45.168(辽宁-大连)	1	2	2	3	5	4	5	5	5	5	4	4	4	4	4	4	2	2	4	4	4	4	2	4	4	4	4	4	4	4	2	2	4	4	2	4	2	4	2	4	4	4	4	4	4
561	221秒	微信	N/A	42.84.234.67(辽宁-大连)	1	2	2	1	2	2	3	3	2	3	3	3	2	3	4	2	4	1	2	3	3	3	2	3	3	3	2	4	3	2	3	3	4	2	4	4	4	4	2	3	3	2	3	2	5
562	247秒	微信	N/A	42.84.232.238(辽宁-大连)	1	2	2	4	4	2	5	5	5	5	5	5	1	5	5	5	2	1	2	5	5	5	1	2	5	4	5	2	4	5	2	2	3	4	3	2	3	5	3	4	5	4	5	5	3
563	261秒	微信	N/A	123.184.140.8(辽宁-沈阳)	1	2	2	4	5	2	4	4	4	4	3	3	2	4	3	2	3	3	3	3	2	3	5	4	4	4	2	5	5	5	5	4	4	4	4	4	4	4	4	4	4	4	4	4	4
564	249秒	微信	N/A	42.84.232.85(辽宁-大连)	1	2	2	4	4	2	3	3	2	3	4	4	2	3	2	3	3	2	4	4	4	4	2	3	2	2	2	4	2	3	3	2	3	3	3	3	3	3	3	3	3	3	3	3	3
565	263秒	微信	N/A	42.84.238.2(辽宁-大连)	1	2	2	4	4	3	4	4	4	3	4	3	1	4	5	4	1	1	4	4	4	4	1	4	4	4	3	5	4	4	2	1	4	3	1	3	1	1	1	3	3	3	1	1	3
566	285秒	微信	N/A	124.93.237.21(辽宁-大连)	1	2	2	4	3	3	4	3	5	4	4	3	2	4	4	4	2	2	4	4	4	4	2	2	3	5	2	5	4	4	2	3	4	2	3	3	4	3	3	3	3	4	3	3	3
567	295秒	微信	N/A	42.84.232.57(辽宁-大连)	1	2	2	4	5	3	3	4	4	4	3	3	4	2	2	4	3	3	3	3	3	3	2	4	4	4	4	2	4	4	4	1	4	4	4	3	3	3	3	4	4	4	3	3	3
568	277秒	微信	N/A	123.246.61.150(辽宁-大连)	1	2	2	3	4	4	5	5	4	4	4	4	4	4	4	3	2	2	4	4	2	4	2	4	4	4	5	4	3	4	2	1	4	4	4	2	2	4	4	3	4	4	4	4	4
569	315秒	微信	N/A	223.104.237.85(辽宁-大连)	1	2	2	4	4	3	5	5	4	4	4	3	1	4	4	3	1	1	4	4	5	3	3	3	4	4	5	5	5	5	1	1	5	4	1	4	2	4	1	5	2	4	3	4	5
570	354秒	微信	N/A	182.204.46.65(辽宁-沈阳)	1	1	2	4	5	4	5	5	5	5	4	5	2	4	4	4	1	2	4	4	5	4	4	4	4	4	3	4	5	4	5	2	5	4	2	4	4	4	2	4	4	4	3	3	5
571	118秒	微信	N/A	124.93.237.22(辽宁-大连)	1	2	2	1	5	3	5	5	5	5	5	5	5	5	5	5	5	5	5	5	5	5	5	5	5	5	5	5	5	5	1	1	5	5	1	5	1	5	1	5	5	5	5	1	5
573	123秒	微信	N/A	42.84.232.70(辽宁-大连)	1	2	2	3	5	3	3	3	3	3	3	3	5	3	3	3	3	3	3	3	3	3	3	3	3	3	3	3	3	3	3	3	3	3	3	3	3	3	3	3	3	3	3	3	3
574	123秒	微信	N/A	42.84.238.8(辽宁-大连)	1	2	1	3	4	2	4	4	4	4	4	4	4	4	4	4	3	2	4	4	4	4	2	2	4	4	4	2	4	4	4	2	4	4	4	4	4	4	4	4	4	4	4	4	4
575	158秒	微信	N/A	223.104.177.98(辽宁-大连)	1	2	2	2	4	3	4	4	4	4	4	4	1	4	4	4	2	1	4	4	4	4	4	4	4	4	4	4	4	4	1	3	4	4	1	4	2	4	1	2	4	4	4	4	4
576	178秒	微信	N/A	39.144.55.73(辽宁-大连)	1	2	2	4	5	3	3	3	3	3	3	3	3	3	3	3	3	3	3	3	3	3	3	3	3	3	3	3	3	3	3	3	3	3	3	3	3	3	3	3	3	3	3	3	3
577	164秒	微信	N/A	42.84.233.6(辽宁-大连)	1	2	2	1	1	1	3	3	3	3	3	3	3	3	3	3	3	3	3	3	3	3	3	3	3	3	3	3	3	3	3	3	3	3	3	3	3	3	3	3	3	3	3	3	3
578	184秒	微信	N/A	42.84.233.187(辽宁-大连)	1	2	2	4	4	2	4	4	4	4	4	4	2	4	4	4	2	2	2	4	4	4	2	4	4	4	4	4	5	4	2	2	5	4	2	4	4	4	2	4	4	4	4	4	4
579	186秒	微信	N/A	42.84.233.6(辽宁-大连)	1	2	2	1	3	3	5	5	5	5	4	4	3	5	5	4	3	3	5	5	5	4	3	3	5	5	5	4	5	4	3	3	4	4	3	4	3	3	3	3	3	3	3	3	5
580	189秒	微信	N/A	42.84.233.121(辽宁-大连)	1	2	2	4	4	3	4	4	4	4	4	5	4	4	4	4	1	1	4	4	3	3	3	4	3	4	3	1	4	4	2	2	4	3	2	4	2	4	2	4	4	4	4	4	4
581	193秒	微信	N/A	42.84.232.187(辽宁-大连)	1	2	1	4	4	3	5	3	2	3	3	3	3	3	3	3	2	3	3	3	3	3	1	3	3	3	3	3	3	3	3	3	3	3	3	3	3	3	3	3	3	3	3	3	3
582	200秒	微信	N/A	42.84.233.10(辽宁-大连)	1	2	2	4	5	3	1	4	3	4	3	4	1	4	4	4	4	2	4	4	4	4	1	4	2	4	2	4	4	4	2	2	4	4	2	4	2	4	4	4	4	4	4	4	4
583	195秒	微信	N/A	42.84.238.54(辽宁-大连)	1	2	2	4	5	3	5	5	5	5	5	5	5	5	3	5	5	5	5	5	5	5	5	5	5	5	5	5	5	5	1	1	5	5	1	5	1	5	1	5	5	5	1	5	5
584	201秒	微信	N/A	123.246.38.85(辽宁-大连)	1	2	2	2	3	3	3	3	3	3	2	3	3	3	3	3	1	2	2	4	4	3	3	3	3	3	3	3	3	3	2	2	2	3	3	3	3	3	3	3	3	2	3	3	3
585	205秒	微信	N/A	42.84.238.90(辽宁-大连)	1	2	2	4	5	4	4	4	5	4	4	4	2	4	4	4	2	2	4	4	4	4	4	4	4	4	4	4	4	4	2	2	4	2	4	4	5	4	4	1	3	1	1	2	2
586	211秒	微信	N/A	36.129.139.13(辽宁-大连)	1	2	2	1	3	3	5	5	5	5	5	5	1	5	5	5	1	1	5	5	5	5	3	5	5	5	5	5	5	5	5	1	5	5	3	5	3	5	1	5	5	5	5	5	5
587	219秒	微信	N/A	42.84.238.58(辽宁-大连)	1	2	2	4	4	2	5	5	5	4	4	4	1	5	5	3	1	1	4	4	4	4	4	4	4	4	4	4	4	4	4	4	4	4	4	4	4	4	4	4	4	4	4	4	4
588	223秒	微信	N/A	124.93.237.23(辽宁-大连)	1	2	2	2	5	2	5	5	5	5	5	5	5	5	5	5	1	5	5	5	5	5	1	5	5	5	5	5	5	5	1	1	5	5	1	5	1	5	1	5	5	5	5	5	5
589	253秒	微信	N/A	182.204.51.76(辽宁-沈阳)	1	2	2	4	5	4	5	5	1	3	2	2	1	5	3	3	5	2	1	5	1	2	1	1	2	4	2	1	5	3	4	1	5	1	3	5	4	5	1	2	2	2	5	5	5
590	260秒	微信	N/A	39.144.55.106(辽宁-大连)	1	2	2	1	2	3	4	4	4	3	4	4	4	4	4	2	4	4	5	5	5	3	5	5	5	3	5	5	3	4	3	3	3	4	4	2	4	5	5	2	5	5	2	5	2
591	254秒	微信	N/A	42.84.233.213(辽宁-大连)	1	2	2	1	3	3	5	5	5	5	5	3	2	5	5	3	3	1	3	5	5	2	5	5	5	5	5	5	5	5	5	1	5	5	1	5	1	5	1	5	5	5	5	5	5
592	258秒	微信	N/A	42.84.238.86(辽宁-大连)	1	2	2	3	3	3	5	5	3	5	5	5	1	3	3	2	2	2	4	4	2	3	2	3	2	2	2	4	2	2	2	2	2	2	2	2	2	2	2	2	2	3	2	2	2
593	268秒	微信	N/A	42.84.234.56(辽宁-大连)	1	2	2	1	3	4	5	5	5	5	3	5	1	5	4	4	1	1	4	5	3	4	2	4	4	4	4	4	4	4	2	2	3	3	1	4	3	4	1	3	4	4	3	3	3
594	273秒	微信	N/A	42.84.232.239(辽宁-大连)	1	2	1	4	5	4	4	3	2	3	4	4	3	4	4	4	3	4	4	3	4	4	4	4	3	4	4	4	4	4	2	4	4	4	4	4	4	4	4	3	3	4	3	4	4
595	289秒	微信	N/A	39.144.55.116(辽宁-大连)	1	2	2	1	3	3	4	4	4	4	4	4	2	4	4	4	2	2	2	4	3	4	2	4	3	3	3	2	4	4	4	2	4	4	2	4	3	4	2	3	4	4	3	4	4
596	291秒	微信	N/A	42.84.234.127(辽宁-大连)	1	2	3	2	5	3	4	4	4	4	4	4	2	4	4	4	2	3	4	4	4	4	3	4	4	4	4	3	4	4	2	2	4	4	3	4	3	4	3	4	4	4	4	4	4
597	315秒	微信	N/A	42.84.234.9(辽宁-大连)	1	2	2	1	2	2	3	3	3	3	3	2	4	4	2	2	5	3	3	2	2	2	5	5	4	3	2	2	3	2	2	2	3	2	2	4	3	3	4	3	4	3	2	3	3
598	319秒	微信	N/A	42.84.224.243(辽宁-大连)	1	2	3	4	5	3	4	4	4	4	4	4	1	5	4	4	1	1	4	4	4	4	2	3	4	4	4	5	5	5	2	1	5	4	1	5	1	5	2	3	4	4	4	4	4
599	911秒	微信	N/A	42.84.238.29(辽宁-大连)	1	2	3	1	3	4	4	4	4	4	3	4	1	4	4	4	1	1	4	4	4	4	2	4	4	4	4	1	5	5	1	1	5	5	3	5	1	5	2	4	4	4	5	5	5
600	98秒	微信	N/A	42.84.252.189(辽宁-大连)	1	2	2	1	2	1	4	4	4	4	4	4	4	4	4	4	4	4	4	4	4	4	4	4	4	4	4	4	4	4	4	4	4	4	4	4	4	4	4	4	4	4	4	4	4
601	176秒	微信	N/A	42.84.234.117(辽宁-大连)	1	2	2	3	3	2	3	4	3	3	4	4	2	4	4	3	3	2	4	4	2	3	3	4	5	5	5	5	5	5	5	5	5	5	5	5	5	5	5	5	5	5	5	5	5
602	97秒	微信	N/A	39.144.55.72(辽宁-大连)	1	2	2	3	5	4	5	5	5	5	5	5	5	5	5	5	1	1	1	1	5	5	5	5	5	5	5	5	5	5	1	1	5	5	5	5	5	5	5	5	5	5	5	5	5
603	111秒	微信	N/A	42.84.233.112(辽宁-大连)	1	2	1	4	5	3	3	3	3	3	3	3	3	3	3	3	3	3	3	3	3	3	3	3	3	3	3	3	3	3	3	3	3	3	3	3	3	3	3	3	3	3	3	3	3
604	118秒	微信	N/A	42.84.238.0(辽宁-大连)	1	2	2	4	5	5	5	5	5	5	5	5	5	5	5	5	1	1	5	5	5	5	5	5	5	5	5	5	5	5	5	5	5	5	5	5	5	5	5	5	5	4	4	4	4
605	118秒	微信	N/A	39.144.55.93(辽宁-大连)	1	2	2	2	4	2	3	3	3	3	3	3	3	3	3	3	3	3	3	3	3	3	3	3	3	3	3	3	3	3	3	3	3	3	3	3	3	3	3	3	3	3	3	3	3
606	97秒	微信	N/A	42.84.232.11(辽宁-大连)	1	2	2	4	5	3	5	5	5	5	5	4	4	4	4	4	2	2	4	4	4	4	4	4	4	4	4	4	4	4	2	2	4	4	4	4	4	4	4	4	4	4	4	4	5
607	127秒	微信	N/A	124.93.237.22(辽宁-大连)	1	2	2	4	4	3	5	5	5	5	5	5	5	5	5	5	5	5	5	5	5	5	5	5	5	5	5	5	5	5	5	5	5	5	5	5	5	5	5	5	5	5	5	5	5
608	123秒	微信	N/A	123.246.38.88(辽宁-大连)	1	2	2	3	4	4	4	4	4	4	4	4	4	4	4	4	4	4	4	4	4	4	4	4	4	4	4	4	4	4	4	1	4	4	1	4	4	4	1	4	4	4	4	4	4
609	161秒	微信	N/A	42.84.232.156(辽宁-大连)	1	2	2	1	3	3	3	3	3	3	3	4	4	3	2	5	3	4	3	3	3	1	2	3	3	2	5	5	3	3	3	3	3	3	3	3	3	3	3	4	3	4	3	4	1
610	152秒	微信	N/A	42.84.232.75(辽宁-大连)	1	2	2	2	4	3	5	5	5	5	5	5	1	5	5	5	1	1	3	4	5	4	1	4	4	3	4	3	4	3	4	3	4	3	4	3	2	4	3	4	3	4	3	4	3
611	96秒	微信	N/A	124.93.237.22(辽宁-大连)	1	2	2	3	4	2	5	5	5	5	2	5	5	5	5	5	5	5	5	5	5	5	5	5	5	5	5	5	5	5	5	5	5	5	5	5	5	5	5	5	5	5	5	5	5
612	167秒	微信	N/A	42.84.238.85(辽宁-大连)	1	2	2	4	5	2	4	4	4	4	4	4	2	4	4	4	2	2	4	4	4	4	4	4	4	4	4	4	4	4	2	2	4	4	3	4	2	4	2	4	4	4	3	4	4
613	75秒	微信	N/A	39.144.55.69(辽宁-大连)	1	2	1	3	5	3	3	3	3	3	3	3	5	3	3	3	3	3	3	3	3	3	3	3	3	3	3	3	3	3	3	3	3	3	3	3	3	3	3	3	3	3	3	3	3
614	143秒	微信	N/A	182.204.22.15(辽宁-沈阳)	1	2	2	4	3	4	3	3	3	3	3	3	5	3	3	3	3	3	3	3	3	3	3	3	3	3	3	3	3	3	3	3	3	3	3	3	3	3	3	3	3	3	3	3	3
615	186秒	微信	N/A	42.84.233.40(辽宁-大连)	1	2	2	4	4	3	4	4	4	4	4	4	4	4	4	4	2	2	2	4	4	4	2	4	4	2	2	3	4	3	2	2	4	3	2	4	4	4	2	4	4	4	4	4	4
616	203秒	微信	N/A	39.144.55.85(辽宁-大连)	1	2	2	3	3	3	5	5	5	5	5	5	1	5	5	5	1	1	5	5	5	5	3	5	4	4	4	4	5	5	1	1	5	5	1	5	5	5	1	5	5	5	5	4	5
617	146秒	微信	N/A	42.84.234.45(辽宁-大连)	1	2	2	1	2	2	2	3	3	3	3	3	3	3	3	3	3	3	3	3	3	3	2	3	3	3	3	5	3	3	3	3	3	3	3	3	3	3	3	3	3	3	3	3	3
618	193秒	微信	N/A	182.204.50.139(辽宁-沈阳)	1	2	2	4	4	4	3	4	4	4	3	3	3	4	4	3	2	2	4	5	4	4	3	2	4	4	3	3	3	4	3	2	4	3	5	3	3	3	3	4	4	4	3	4	4
619	210秒	微信	N/A	39.144.55.124(辽宁-大连)	1	2	2	4	3	3	5	5	4	4	4	4	1	5	5	4	1	2	4	4	4	4	3	4	4	4	4	3	5	5	4	5	5	5	5	5	5	5	5	5	5	5	5	5	5
620	219秒	微信	N/A	42.84.233.251(辽宁-大连)	1	2	2	1	1	5	4	4	5	5	4	4	3	5	4	4	4	4	5	5	5	4	5	5	5	3	5	5	5	5	2	2	5	4	5	2	1	5	3	5	5	5	5	5	4
621	216秒	微信	N/A	42.84.232.254(辽宁-大连)	1	2	1	1	2	3	3	3	3	3	3	3	3	3	3	2	2	2	3	3	3	3	2	3	3	3	3	3	4	3	3	3	3	4	3	3	2	3	3	3	3	3	2	3	3
622	226秒	微信	N/A	42.84.232.80(辽宁-大连)	1	2	2	2	4	2	5	5	3	3	3	4	2	5	4	4	1	4	5	5	4	4	1	4	4	4	4	4	5	5	4	2	5	5	5	3	1	5	3	5	5	5	1	3	4
623	222秒	微信	N/A	42.84.232.5(辽宁-大连)	1	2	2	1	4	3	4	4	4	4	4	3	2	3	5	4	2	1	4	4	4	4	1	4	4	5	4	5	5	5	2	1	5	4	3	5	1	3	3	5	5	5	2	4	5
624	232秒	微信	N/A	42.84.234.46(辽宁-大连)	1	2	2	4	5	5	3	3	3	4	4	4	2	4	4	4	2	4	4	4	4	3	4	4	4	3	3	2	3	3	3	3	3	3	3	3	3	3	3	3	4	3	4	3	4
625	231秒	微信	N/A	42.84.232.140(辽宁-大连)	1	2	2	1	1	2	2	2	3	4	2	2	2	4	4	2	2	2	3	3	2	2	2	4	4	4	2	2	2	3	3	2	2	3	4	2	1	2	4	4	4	4	2	4	4
626	235秒	微信	N/A	42.84.234.120(辽宁-大连)	1	2	2	3	2	5	5	5	4	3	5	2	2	4	5	3	5	3	3	5	4	3	1	1	2	3	1	5	5	5	1	1	5	3	3	4	5	2	1	1	5	4	2	5	5
627	167秒	微信	N/A	39.144.55.118(辽宁-大连)	1	2	3	5	5	5	5	5	5	5	5	5	1	5	5	5	1	1	5	5	5	5	5	5	5	5	5	5	5	5	5	5	5	5	5	5	5	5	5	5	5	5	5	5	5
628	113秒	微信	N/A	182.204.15.162(辽宁-沈阳)	1	2	2	4	3	3	4	4	4	4	4	4	4	4	4	4	4	4	4	4	4	4	4	4	4	4	4	4	4	4	4	4	4	4	4	4	4	4	4	4	4	4	4	4	4
629	100秒	微信	N/A	42.84.232.25(辽宁-大连)	1	2	2	3	4	4	4	4	4	4	4	4	4	4	4	4	4	4	4	4	4	4	4	4	4	4	4	4	4	4	4	4	4	4	4	4	4	4	4	4	4	4	4	4	4
630	108秒	微信	N/A	42.84.232.81(辽宁-大连)	1	2	2	2	4	2	3	3	3	3	3	3	3	3	3	3	3	3	3	3	3	3	3	3	3	3	3	3	3	3	3	3	3	3	3	3	3	3	3	3	3	3	3	3	3
631	123秒	微信	N/A	42.84.238.12(辽宁-大连)	1	2	2	1	1	1	3	3	3	4	3	3	2	3	3	5	3	3	3	3	3	3	3	3	3	3	3	3	3	3	3	3	3	3	3	3	3	3	3	3	3	3	3	3	3
632	115秒	微信	N/A	42.84.233.104(辽宁-大连)	1	2	2	4	4	4	5	5	5	5	5	5	5	5	5	5	5	5	5	5	5	5	5	5	5	5	5	5	5	5	5	5	5	5	5	5	1	5	1	5	5	5	5	5	5
633	165秒	微信	N/A	42.84.232.153(辽宁-大连)	1	2	2	1	5	4	3	3	3	3	3	3	3	3	3	3	1	3	3	3	3	3	3	3	3	3	3	3	4	4	4	1	4	2	2	2	5	1	3	2	3	4	4	4	4
634	149秒	微信	N/A	123.246.36.81(辽宁-大连)	1	2	1	4	4	5	1	5	5	5	5	5	3	4	5	4	1	1	4	5	4	4	4	3	4	3	4	3	4	4	1	3	4	3	3	4	4	4	4	4	1	4	3	4	2
635	181秒	微信	N/A	42.84.232.8(辽宁-大连)	1	2	2	1	3	3	5	5	5	5	5	5	5	5	5	5	1	1	5	5	5	5	4	5	5	5	5	5	5	5	1	1	5	5	5	5	5	5	5	5	5	5	5	5	5
636	187秒	微信	N/A	182.204.5.42(辽宁-沈阳)	1	2	2	1	3	3	5	5	5	5	5	5	5	5	5	5	1	1	5	5	3	3	2	4	3	3	3	4	5	5	2	2	5	5	2	5	2	3	2	5	5	5	5	5	5
637	194秒	微信	N/A	42.84.234.119(辽宁-大连)	1	2	2	1	2	3	3	4	4	4	4	4	4	4	4	4	4	4	4	4	4	4	4	4	4	4	4	4	4	4	2	4	3	3	2	4	4	2	4	3	4	3	3	4	4
638	206秒	微信	N/A	223.160.151.133(辽宁-大连)	1	2	2	2	3	2	4	3	3	3	2	2	3	3	3	3	5	3	4	4	4	4	4	4	4	3	3	4	3	4	4	2	3	3	2	3	3	3	3	3	3	4	3	3	3
639	209秒	微信	N/A	124.93.237.20(辽宁-大连)	1	2	2	3	4	3	3	3	2	4	2	2	2	2	3	2	5	3	3	3	1	3	1	3	3	5	3	4	1	2	2	4	1	2	3	2	2	2	4	3	2	3	2	2	2
640	220秒	微信	N/A	42.84.232.15(辽宁-大连)	1	2	2	2	5	4	4	4	4	5	3	4	1	5	4	4	5	5	5	5	5	3	3	3	4	4	3	3	3	4	3	3	4	3	4	3	5	3	5	3	3	4	3	1	1
641	221秒	微信	N/A	123.184.136.60(辽宁-沈阳)	1	2	2	4	5	4	5	5	5	5	5	5	5	5	5	5	2	2	5	5	5	5	2	5	5	5	5	4	5	5	1	1	5	5	3	5	2	5	1	5	5	5	5	5	5
642	236秒	微信	N/A	182.204.10.189(辽宁-沈阳)	1	2	2	2	3	3	4	5	5	5	4	5	4	5	4	4	4	4	5	4	4	4	4	4	4	4	4	4	3	4	3	1	2	3	3	2	2	3	4	3	4	3	3	3	2
643	235秒	微信	N/A	42.84.238.66(辽宁-大连)	1	2	2	4	5	3	4	4	4	4	4	4	2	4	3	3	4	3	4	4	3	4	2	4	4	4	4	5	4	4	4	4	4	4	4	2	4	4	4	4	4	4	2	2	4
644	256秒	微信	N/A	42.84.232.253(辽宁-大连)	1	2	2	4	5	3	4	4	4	4	3	3	3	3	3	3	2	4	4	4	4	4	3	4	4	3	3	3	4	4	4	2	5	4	4	4	3	4	4	4	4	4	2	4	4
645	283秒	微信	N/A	42.84.238.33(辽宁-大连)	1	2	2	4	4	2	3	4	5	4	4	4	3	4	4	4	2	2	3	4	4	4	4	2	4	4	3	2	2	2	4	2	4	2	4	2	4	4	3	3	2	3	2	3	3
646	296秒	微信	N/A	42.84.233.37(辽宁-大连)	1	2	2	3	3	3	3	4	3	3	2	2	2	4	4	4	3	4	3	4	3	3	1	4	3	4	2	3	3	4	3	1	4	2	3	3	4	1	2	2	4	3	1	4	2
647	230秒	微信	N/A	123.246.52.100(辽宁-大连)	1	2	2	2	5	3	1	1	5	5	5	5	5	5	5	5	1	1	5	5	5	5	5	5	5	5	5	5	5	5	1	1	5	5	1	5	1	5	1	5	5	5	4	5	5
648	148秒	微信	N/A	42.84.238.39(辽宁-大连)	1	2	2	1	4	2	5	5	5	5	5	5	5	5	5	5	1	1	5	5	5	5	2	5	5	5	5	4	4	4	4	4	4	4	4	4	4	4	4	4	4	4	4	4	4
[truncated: 39 more columns]
